# Supplementary material for: Harnessing microbial-derived metabolites in the urinary tract to prevent infection induced catheter encrustation
Source: Nat Commun. 2025 Nov 3;16:9678. doi: 10.1038/s41467-025-64661-y (PMC12583827; doi:10.1038/s41467-025-64661-y)
Supplement: Supplementary file 3 — Dataset 1 [file 41467_2025_64661_MOESM3_ESM.xlsx]

## Sheet: Sup 1 Metabolon strains
Experimental Group	Strain	Description of Isolate
Metabolon control/Clinical isolate	P.mirabilis HI4320	Isolated from the urine of catheterized patients in a chronic care facility in Maryland (47).
Metabolon control/Clinical isolate	P.mirabilis HU1069	Isolate from the urine of an uncatheterized patient, used previously for the isolation and purification of the uroepithelial cell adhesin (UCA) (28).
Metabolon enhancer strain	P.stuartii 25827	Providencia stuartii ATCC 25827.
Metabolon enhancer strain	E.faecalis OG1RF	Isolated from the mouth of a human subject (48).
Metabolon enhancer strain	E.faecalis V587	Isolated from the urine and blood of a hospitalized patient in Missouri (49).
Metabolon enhancer strain	E.faecalis 3143	Isolated from the urine of a catheterized nursing home resident in Michigan (50).
Metabolon dampener strain	M.morganii TA43	Isolated from the urine of a catheterized patient in a chronic care facility in Maryland (47).
Metabolon dampener strain	M.morganii 4108	Isolated from the urine of a catheterized nursing home resident in Michigan (50).
Metabolon dampener strain	M.morganii 206	Isolated from the urine of a catheterized nursing home resident at a facility in Buffalo, New York (7).
Metabolon dampener strain	E.aerogenes 13048	Klebsiella aerogenes strain NCDC 819-56 [Cloaca B, IFO 13534, NCTC 10006], isolated from sputum in South Carolina.
Metabolon dampener strain	E.aerogenes 201	Isolated from the urine of a catheterized nursing home resident at a facility in Buffalo, New York (7).
Metabolon dampener strain	E.aerogenes 208	Isolated from the urine of a catheterized nursing home resident at a facility in Buffalo, New York (7).
Metabolon dampener strain	S.aureus UAMS	Isolated from the bone of a patient suffering from osteomyelitis (51).
Clinical isolate	P. mirabilis 104V0	Isolated from urine of a long-term catheterized nursing home resident in Buffalo, New York (7).
Clinical isolate	P. mirabilis 106V15	Isolated from urine of a long-term catheterized nursing home resident in Buffalo, New York (7).
Clinical isolate	P.stuartii BE2467	Isolated from the urine of catheterized patients in a chronic care facility (16).
Clinical isolate	UTI MRSA	Isolated from individuals with chronic indwelling urinary catheters (52).
Urease negative mutant	P. mirabilis HI4320 ureF::kan	The P. mirabilis ureF::kan mutant was constructed in strain HI4320 as previously described (16,23).
Urease negative mutant	P. stuartii Δure	P. stuartii BE2467 lacking the entire urease operon carried by a plasmid (16).
Urease negative mutant	UTI MRSA ureC (ureC::tn)	The transposon mutant in UTI MRSA ureC (ureC::tn) from Dr. Jennifer Walker (52).
Urease negative mutant	UTI MRSA ureC (ΔureC)	Clean ureC deletion in the UTI MRSA background rom Dr. Jennifer Walker (52).
