# Supplementary material for: Harnessing microbial-derived metabolites in the urinary tract to prevent infection induced catheter encrustation
Source: Nat Commun. 2025 Nov 3;16:9678. doi: 10.1038/s41467-025-64661-y (PMC12583827; doi:10.1038/s41467-025-64661-y)
Supplement: Supplementary file 4 — Dataset 2 [file 41467_2025_64661_MOESM4_ESM.xlsx]

## Sheet: Sup 2 Urease screen
Chemical name	CAS No.	Formulation tested	Highest concentration tested	Urease dampening activity	Multiple formulations tested
cadaverine	462-94-2 1476-39-7	Cadaverine Sigma Catalog No. 33211-10ML-F Batch BCCB8116	20mM	No	Yes
		Cadaverine dihydrochloride Sigma Catalog No. C8561-5G Batch BCCB5724	20mM	No
		N-(5-Aminopentyl)acetamide TCI A2393 Lot EU6TF-HN	20mM	No
histamine	51-45-6	Histamine HCl Product No. H7250-25G Batch No. WXBD1225V	20mM	Yes	Yes
		Histamine free base Sigma H7125-1G Lot No. BCCC5709	20mM	Yes*
xanthine	68-94-0	Xanthine 99% 25G Thermo Fisher Scientific Supplier Cat No. A11077-14 Cat. No. AAA1107714 Stock No. AAA1107714, L09445-14, 1B-10-03	400uM	No	No
phenethylamine	64-04-0	2-Phenylethylamine 99% 50ML Thermo Fisher Scientific Supplier Cat No. A13402-AD Cat. No. AAA13402AD Stock No. A13402-AD, L02586-AD, 78-03-02	20mM	No	No
adenosine 3',5'-cyclic monophosphate (cAMP)	60-92-4	adenosine 3',5'-cyclic monophosphate (cAMP), 98% Thermo Fisher Scientific Catalog No. AAJ6093603 Stock No. J60936-03, JF-02-06, X24F034	20mM	No	No
sucrose	57-50-1	Sucrose Research Products International (RPI) S24060-500 Lot 36972-57169	20mM	No	No
gluconate	527-07-1	Gluconic acid Sodium Salt 5G Thermo Fisher Scientific Supplier Cat No. 181390050 Cat No. AC181390050	20mM	No	No
3-phosphoserine	407-41-0	Ophospho-D,L-serine Sigma 79710-10G Batch BCCC8927	20mM	No	Yes
		Ophospho-L-serine Sigma P0878-5G Batch BCBZ9263	20mM	No
homoarginine	156-86-5	H-HoArg-OH Ambeed Item No. A129937-5g	20mM	No	No
carboxymethylarginine	18416-86-9	Not available for purchase		No	No
adenosine 5'-monophosphate (AMP)	149022-20-8	AMP sodium salt hydrate Adenosine 5 APOS: - Monophosphate ThermoFisher Scientific Catalog No. AC440710010 Supplier Cat No 440710010	20mM	No	No
cytidine	65-46-3	Cytidine 99% 10G Thermo Fisher Scientific Supplier Cat. No. A10261-09 Cat No. AAA1026109 Stock No. A10261-09, L04762-09, NF-08-01	20mM	No	No
putrescine	110-60-1	Putrescine Dihydrochloride Sigma P-3178 Lot 16H154225	20mM	No	No
N-acetylputrescine	18233-70-0	N-Acetylputrescine Hydrochloride 25MG Sigma Catalog No. A8784-25MG Batch 124K37771	20mM	No	No
N-acetylisoleucine	3077-46-1	N-acetyl-L-isoleucine, 98% 5G Thermo Fisher Scientific Supplier Cat. No. H66771-06 Cat. No. AAH6677106 Stock No. H66771-06, 8B-05-01, W03F047	20mM	No	No
cyclo(phe-pro)	3705-26-8	Cyclo(Phe-Pro) BACHEM Batch 1072508 Item no. 4029456.025	20mM	No	No
cyclo(pro-tyr)	967564	Cyclo(-Pro-Tyr) BACHEM Batch 1070632 Item No. 4029436.1000	20mM	No	No
2-hydroxyglutarate	40951-21-1	DL-α-Hydroxyglutaric acid disodium salt Sigma Catalog No. 94577-100MG Batch BCCB8446	20mM	No	No
phenylalanine	63-91-2	L-phenylalanine Research Products International (RPI) P20260-100 Lot 10015-70981	20mM	No	No
imidazole lactate	14403-45-3	D-imidazolelactic acid hydrate Santa cruz Lot H1515	0.625mM	Yes	Yes
		L-imidazolelactic acid Santa cruz Lot H2823	20mM	Yes
phenylpyruvate	156-06-9	Sodium phenylpyruvate monohydrate, 98% Thermo Fisher Scientific Supplier Cat No. A14027-03 Cat No. AAA1402703 Stock No. A14027-03, L07588-03, 1B-27-04 Stock No. A14027-06, L07588-06, 1B-27-04	20mM	Yes	No
tyrosine	60-18-4	L-Tyrosine disodium salt dihydrate, 98% Thermo Fisher Scientific Stock No. J61770-22, 4B-16-04	2.5mM	No	No
4-hydroxyphenylpyruvate	156-39-8	4-Hydroxyphenylpyruvic acid, 98% Sigma Catalog No. 114286-1G Batch BCCG7346	15mM in 10% ethanol	No	No
4-methyl-2-oxopentanoate	816-66-0	4-Methyl-2-oxovaleric acid 98% Thermo Fisher Scientific Supplier Cat No. H60076-03 Cat No. AAH6007603 Stock No. H60076, CR-13-10	20mM	No	No
3-methyl-2-oxovalerate	1460-34-0 51829-07-3	(±)-3-Methyl-2-oxovaleric acid sodium salt Sigma K7125-5G Lot SLCL3160	20mM	No	No
arginine	1119-34-2	L-Arginine Sigma A-3784 Lot 77H04885	20mM	No	Yes
		D-Arginine Sigma A-2646 Lot 26H0600	20mM	No
leucylglycine	686-50-0	L-Leucylglycine hydrate Thermo Fisher Scientific Supplier Cat. No. L0032-100MG Cat. No. L0032100MG Order reference no. 0000397774 Batch T2BBN-RJ L-Leucylglycine hydrate BACHEM Batch 1000026854 Item no. 4000131.0005	20mM	Yes	No
3-formylindole	487-89-8	Indole-3-carboxyaldehyde, 5GR Thermo Fisher Scientific Supplier Cat No. 156640050 Cat No. AC156640050	10mM in 20%DMSO	No	No
3-indoleglyoxylic acid	1477-49-2	3-indoleglyoxylic acid, 98% Sigma Catalog No. 220019-1G Batch 0000064883	10mM in 20%DMSO	No	No
guanosine-2',3'-cyclic monophosphate	15718-49-7	Not available for purchase	NA	NA	NA
fructosyllysine	21291-40-7	Not available for purchase	NA	NA	NA
diacetylspermidine	NA	Not available for purchase	NA	NA	NA
(N(1) + N(8))-acetylspermidine	NA	Not available for purchase	NA	NA	NA
2-oxoarginine	663193	Not available for purchase	NA	NA	NA
* Trending but not statistically significant
