# Supplementary material for: Harnessing microbial-derived metabolites in the urinary tract to prevent infection induced catheter encrustation
Source: Nat Commun. 2025 Nov 3;16:9678. doi: 10.1038/s41467-025-64661-y (PMC12583827; doi:10.1038/s41467-025-64661-y)
Supplement: Supplementary file 5 — Dataset 3 [file 41467_2025_64661_MOESM5_ESM.xlsx]

## Sheet: Sup 3 Urease biosyn pathway scr
Chemical name	Biosynthetic pathway/Functional group	CAS No.	Formulation tested	Highest concentration tested	Dampens urease activity	Multiple formulations tested
Phenyllactate	Phenylalanine metabolism	828-01-3	(+/-)-3-Phenyllactic acid, 98+% 1G Thermo Fisher Scientific Supplier Cat No. L09854 Cat No. AAL0985403 Stock No. L09854-03, 3A-19-02	20mM	No	No
Imidazole pyruvate	Histidine metabolism	PubChem 6136 KEGG C03277	Imidazole pyruvic acid hydrobromide hydrate Sigma 78674-50MG Batch BCBQ8048V	5mM	No	No
L-Histidine	Histidine metabolism	71-00-1	L-Histidine Research Products International (RPI) H75040-100 Lot 64257-71060	20mM	No	No
Imidazole	Histidine metabolism	288-32-4	Imidazole, >99% Sigma-Aldrich I2399-100G Pcode: 1002990586 Lot#SLBT7469	20mM	Yes	No
Glycine	Functional group	56-40-6	Glycine CODE: 0167-5KG Lot#: 0134C162	20mM	No	No
4-Imidazole acetate	Histidine metabolism	3251-69-2	2-(1H-Imidazol-5-yl)acetic acid hydrochloride Ambeed Cat No. A138638-1g Lot No. A138638-QR2	20mM	Yes	No
L-Lactic acid	Functional group	79-33-4	L-(+)-Lactic acid >98% Sigma-Aldrich L1750-10G Source SLCR4383	20mM	No	No
Acetic acid	Functional group	64-19-7	Acetic Acid, Glacial Fisher Chemical A38C-212 2.5L Lot 232582	20mM	No	No
