# Supplementary material for: Harnessing microbial-derived metabolites in the urinary tract to prevent infection induced catheter encrustation
Source: Nat Commun. 2025 Nov 3;16:9678. doi: 10.1038/s41467-025-64661-y (PMC12583827; doi:10.1038/s41467-025-64661-y)
Supplement: Supplementary file 6 — Dataset 4 [file 41467_2025_64661_MOESM6_ESM.xlsx]

## Sheet: Sup 4 VT NMR
Temperature (ºC)	L-imidazole lactate	D-imidazole lactate
	Solvent – DMSO-d6
25	1H NMR (500 MHz, DMSO-d6) δ 8.143 (s, OH),	1H NMR (500 MHz, DMSO-d6) δ 8.137 (s, OH),
	7.601 (s, 1H),	7.736 (s, 1H),
	6.811 (s, 1H),	6.895 (s, 1H),
	4.127 (dd, J = 7.3, 5.1 Hz, 1H),	4.149 (dd, J = 7.3, 4.9 Hz, 1H),
	2.878 (dd, J = 14.8, 5.1 Hz, 1H),	2.912 (dd, J = 14.7, 4.9 Hz, 1H), 2.775 (dd, J = 14.7, 7.4 Hz, 1H)
	2.736 (dd, J = 14.8, 7.4 Hz, 1H)	Ha-Hb J = 68.21 Hz
	Ha-Hb J = 69.73 Hz
40	1H NMR (500 MHz, DMSO-d6) δ 8.138 (s, OH),	1H NMR (500 MHz, DMSO-d6) δ 8.134 (s, OH),
	7.584 (s, 1H),	7.704 (s, 1H),
	6.809 (s, 1H),	6.884 (s, 1H),
	4.137 (dd, J = 7.3, 5.2 Hz, 1H),	4.154 (dd, J = 7.3, 5.0 Hz, 1H), 2.920 (dd, J = 14.8, 5.0 Hz, 1H), 2.785 (dd, J = 14.8, 7.3 Hz, 1H)
	2.888 (dd, J = 14.8, 5.2 Hz, 1H),	Ha-Hb J = 66.15 Hz
	2.751 (dd, J = 14.8, 7.2 Hz, 1H)
	Ha-Hb J = 67.65 Hz
50	1H NMR (500 MHz, DMSO-d6) δ 8.136 (s, OH),	1H NMR (500 MHz, DMSO-d6) δ 8.133 (s, OH),
	7.574 (s, 1H),	7.686 (s, 1H),
	6.808 (s, 1H),	6.877 (s, 1H),
	4.145 (dd, J = 7.2, 5.3 Hz, 1H),	4.158 (dd, J = 7.2, 5.0 Hz, 1H), 2.925 (dd, J = 14.8, 5.1 Hz, 1H), 2.793 (dd, J = 14.8, 7.2 Hz, 1H)
	2.895 (dd, J = 14.8, 5.2 Hz, 1H),	Ha-Hb J = 65.04 Hz
	2.760 (dd, J = 14.8, 7.2 Hz, 1H)
	Ha-Hb J = 66.60 Hz
25 (cooling down)	1H NMR (500 MHz, DMSO-d6) δ 8.143 (s, OH),	1H NMR (500 MHz, DMSO-d6) δ 8.137 (s, OH),
	7.601 (s, 1H),	7.735 (s, 1H),
	6.811 (s, 1H),	6.895 (s, 1H),
	4.127 (dd, J = 7.4, 5.2 Hz, 1H),	4.149 (dd, J = 7.4, 4.9 Hz, 1H), 2.912 (dd, J = 14.7, 4.9 Hz, 1H), 2.775 (dd, J = 14.7, 7.4 Hz, 1H)
	2.877 (dd, J = 14.8, 5.1 Hz, 1H),	Ha-Hb J = 68.23 Hz
	2.737 (dd, J = 14.8, 7.4 Hz, 1H)
	Ha-Hb J = 69.79 Hz
	Solvent – D2O
25	1H NMR (500 MHz, D2O)	1H NMR (500 MHz, D2O)
	δ 8.702 (s, 1H),	δ 8.767 (s, 1H),
	7.393 (s, 1H),	7.455 (s, 1H),
	4.274 (m, 1H),	4.360 (m, 1H),
	3.229 (dd, J = 15.4, 4.0 Hz, 1H),	3.289 (dd, J = 15.4, 4.3 Hz, 1H),
	3.104 (dd, J = 15.4, 7.0 Hz, 1H)	3.165 (dd, J = 15.3, 7.3 Hz, 1H)
	Ha-Hb J = 62.26 Hz	Ha-Hb J = 62.50 Hz
