# Supplementary material for: Harnessing microbial-derived metabolites in the urinary tract to prevent infection induced catheter encrustation
Source: Nat Commun. 2025 Nov 3;16:9678. doi: 10.1038/s41467-025-64661-y (PMC12583827; doi:10.1038/s41467-025-64661-y)
Supplement: Supplementary file 7 — Dataset 5 [file 41467_2025_64661_MOESM7_ESM.xlsx]

## Sheet: Sup 5 Synergy in kphos
Date of Assay	Compound 1	Compound 2	Compound 1 %I alone	Compound 1 [] alone	Compound 2 %I alone	Compound 2 [] alone	%I combo	Compound 1 [] combo	Compound 2 [] combo	CI	Averages taken
2023 07 06	AHA	Histamine	45.1	0.4	49.1	25	51.9	0.0625	12.5	0.65625	0.65625
2023 07 07	AHA	Histamine	51.8	0.4	56.6	25	55.6	0.125	3.125	0.4375	0.4375
2023 07 13	AHA	Histamine	56.8	0.4	50.7	50	48.8	0.125	12.5	0.5625	0.609375
2023 07 13	AHA	Histamine	56.8	0.4	50.7	50	48.9	0.0625	25	0.65625
2023 06 30	Histamine	Imidazole	50.2	25	51.4	25	48.9	12.5	3.125	0.625	0.6875
2023 06 30	Histamine	Imidazole	50.2	25	51.4	25	52	12.5	6.25	0.75
2023 07 07	Histamine	Imidazole	65	37.5	65.2	25	64.5	25	3.125	0.791667	0.791667
2023 07 19	Histamine	Imidazole	57.8	37.5	61.3	25	60.1	25	1.56	0.729067	0.67185
2023 07 19	Histamine	Imidazole	57.8	37.5	61.3	25	60	25	3.125	0.791667
2023 07 19	Histamine	Imidazole	57.8	37.5	61.3	25	60.6	12.5	6.25	0.583333
2023 07 19	Histamine	Imidazole	57.8	37.5	61.3	25	63.5	3.125	12.5	0.583333
2023 05 09	Leucylglycine	Imidazole	50.6	50	56.9	25	52.9	50	1.56	1.0624	0.9062
2023 05 09	Leucylglycine	Imidazole	50.6	50	56.9	25	48.5	25	6.25	0.75
2023 06 23	Leucylglycine	Imidazole	57.8	100	53.9	12.5	53.4	50	12.5	1.5	1.5
2023 06 26	Leucylglycine	Imidazole	55.4	100	42.3	12.5	51.5	50	12.5	1.5	1.5
2023 07 20	AHA	Imidazole	33.7	0.25	29.4	12.5	26.8	0.0625	3.125	0.5	0.5
2023 07 21	AHA	Imidazole	37.8	0.3	37.9	12.5	36.7	0.125	3.125	0.666667	0.666667
2023 07 22	AHA	Imidazole	33.6	0.25	33.6	12.5	33.3	0.0625	6.25	0.75	0.75
2023 07 22	AHA	Imidazole	33.6	0.25	33.6	12.5	35.9	0.125	3.125	0.75
2023 07 26	Leucylglycine	Histamine	60.1	100	67.6	25	66.2	25	6.25	0.5	0.53125
2023 07 26	Leucylglycine	Histamine	60.1	100	67.6	25	67.5	6.25	12.5	0.5625
2023 07 26	Leucylglycine	Histamine	60.1	100	67.6	25	63.7	3.125	12.5	0.53125
2023 07 28	Leucylglycine	Histamine	50.5	50	52.8	37.5	50.5	3.125	12.5	0.395833	0.423611
2023 07 28	Leucylglycine	Histamine	50.5	50	52.8	37.5	50.1	6.25	12.5	0.458333
2023 07 28	Leucylglycine	Histamine	50.5	50	52.8	37.5	52.2	12.5	6.25	0.416667
2023 09 20	Leucylglycine	Histamine	72.8	100	77.1	50	75.7	50	6.25	0.625	0.578125
2023 09 20	Leucylglycine	Histamine	72.8	100	77.1	50	75.8	25	12.5	0.5
2023 09 20	Leucylglycine	Histamine	72.8	100	77.1	50	75.4	12.5	25	0.625
2023 09 20	Leucylglycine	Histamine	72.8	100	77.1	50	73.3	6.25	25	0.5625
2023 08 03	AHA	4-imidazole acetate	43.8	0.3	42.8	12.5	43	0.0625	6.25	0.708333	0.774306
2023 08 03	AHA	4-imidazole acetate	48.7	0.4	53.4	18.75	51.5	0.25	3.125	0.791667
2023 08 03	AHA	4-imidazole acetate	48.7	0.4	53.4	18.75	53.1	0.0625	12.5	0.822917
2023 08 04	AHA	4-imidazole acetate	41.9	0.3	43.2	12.5	44.2	0.125	3.125	0.666667	0.6875
2024 08 04	AHA	4-imidazole acetate	41.9	0.3	43.2	12.5	44.8	0.0625	6.25	0.708333
2025 08 07	AHA	4-imidazole acetate	51	0.4	52.1	12.5	53.3	0.25	3.125	0.875	0.765625
2025 08 07	AHA	4-imidazole acetate	51	0.4	52.1	12.5	48.1	0.0625	6.25	0.65625
2023 08 08	Histamine	4-imidazole acetate	85.3	37.5	80.7	50	82.4	25	6.25	0.791667	0.6875
2023 08 08	Histamine	4-imidazole acetate	85.3	37.5	80.7	50	83.2	25	12.5	0.916667
2023 08 08	Histamine	4-imidazole acetate	85.3	37.5	80.7	50	86	12.5	25	0.833333
2023 08 08	Histamine	4-imidazole acetate	76.8	25	80.7	50	79.1	12.5	6.25	0.625
2023 08 08	Histamine	4-imidazole acetate	76.8	25	80.7	50	76.4	12.5	12.5	0.75
2023 08 10	Histamine	4-imidazole acetate	83.5	25	82.9	12.5	82.2	6.25	6.25	0.75	0.875
2023 08 10	Histamine	4-imidazole acetate	83.5	25	82.9	12.5	82.6	3.125	6.25	0.625
2023 08 10	Histamine	4-imidazole acetate	83.5	25	82.9	12.5	84.3	6.25	12.5	1.25
2023 08 24	Histamine	4-imidazole acetate	32.6	50	31.1	12.5	31.9	3.125	6.25	0.5625
2023 08 24	Histamine	4-imidazole acetate	56.9	75	48.3	25	50.6	12.5	6.25	0.416667	0.680556
2023 08 24	Histamine	4-imidazole acetate	56.9	75	48.3	25	50.9	6.25	12.5	0.583333
2023 08 24	Histamine	4-imidazole acetate	56.9	75	48.3	25	57.8	3.125	25	1.04167
2023 09 07	Histamine	4-imidazole acetate	65.7	25	67.5	12.5	68.1	12.5	6.25	1	0.791667
2023 09 07	Histamine	4-imidazole acetate	65.7	25	67.5	12.5	68.7	6.25	6.25	0.75
2023 09 07	Histamine	4-imidazole acetate	65.7	25	67.5	12.5	63.4	3.125	6.25	0.625
2023 08 24	Imidazole	4-imidazole acetate	44.9	12.5	42.5	18.75	41.2	6.25	12.5	1.16667	1.22917
2023 08 24	Imidazole	4-imidazole acetate	44.9	12.5	42.5	18.75	46.4	12.5	12.5	1.66667
2023 08 24	Imidazole	4-imidazole acetate	65.4	50	69.8	50	64.5	50	12.5	1.25
2023 08 24	Imidazole	4-imidazole acetate	65.4	50	69.8	50	64.2	25	25	1
2023 08 24	Imidazole	4-imidazole acetate	65.4	50	69.8	50	71.8	3.125	50	1.0625
2023 09 19	Imidazole	4-imidazole acetate	81.8	50	82.8	50	82.8	25	12.5	0.75	0.708333
2023 09 19	Imidazole	4-imidazole acetate	81.8	50	82.8	50	81.8	12.5	25	0.75
2023 09 19	Imidazole	4-imidazole acetate	81.8	50	82.8	50	83.8	25	6.25	0.625
2023 09 20	Imidazole	4-imidazole acetate	64.3	25	58.3	6.25	64.9	3.125	6.25	1.125	0.958333
2023 09 20	Imidazole	4-imidazole acetate	64.3	25	69	12.5	67	6.25	3.125	0.5
2023 09 20	Imidazole	4-imidazole acetate	64.3	25	58.3	6.25	61.2	6.25	6.25	1.25
2023 09 21	Leucylglycine	4-imidazole acetate	63.8	100	61	12.5	65	3.125	12.5	1.03125	0.890625
2023 09 21	Leucylglycine	4-imidazole acetate	63.8	100	61	12.5	65.6	25	6.25	0.75
2023 12 08	Leucylglycine	4-imidazole acetate	59.4	100	60.4	6.25	59.1	6.25	6.25	1.0625	1.09375
2023 12 08	Leucylglycine	4-imidazole acetate	59.4	100	60.4	6.25	64.9	12.5	6.25	1.125
2023 12 08	Leucylglycine	4-imidazole acetate	59.4	100	60.4	6.25	54.8	3.125	6.25	1.03125
2023 12 13	Leucylglycine	4-imidazole acetate	65.6	100	64.8	25	66.5	25	12.5	0.75	0.90625
2023 12 13	Leucylglycine	4-imidazole acetate	65.6	100	64.8	25	65.8	3.125	25	1.03125
2023 12 13	Leucylglycine	4-imidazole acetate	47.1	50	48.4	12.5	44	6.25	6.25	0.625
2023 12 13	Leucylglycine	4-imidazole acetate	47.1	50	48.4	12.5	53.9	3.125	12.5	1.0625
2023 12 13	Leucylglycine	4-imidazole acetate	47.1	50	48.4	12.5	53.9	3.125	12.5	1.0625
2023 09 21	Phenylpyruvate	Histamine	46	100	44.6	12.5	46	6.25	6.25	0.5625	0.546875
2023 09 21	Phenylpyruvate	Histamine	46	100	44.6	12.5	44.7	3.125	6.25	0.53125
2023 11 06	Phenylpyruvate	Histamine	58.7	100	54.2	12.5	58.6	25	6.25	0.75	0.749983
2023 11 06	Phenylpyruvate	Histamine	58.7	100	54.2	12.5	58.1	12.5	6.25	0.625
2023 11 06	Phenylpyruvate	Histamine	58.7	100	54.2	12.5	58.4	6.24	6.25	0.5624
2023 11 06	Phenylpyruvate	Histamine	58.7	100	54.2	12.5	59.3	50	6.25	1
2023 11 06	Phenylpyruvate	Histamine	58.7	100	54.2	12.5	59.7	3.125	12.5	1.03125
2023 11 06	Phenylpyruvate	Histamine	58.7	100	54.2	12.5	52.5	3.125	6.25	0.53125
2023 11 17	Phenylpyruvate	Histamine	40.9	100	37	12.5	41.2	3.125	12.5	1.03125	0.802083
2023 11 17	Phenylpyruvate	Histamine	40.9	100	37	12.5	38.5	25	6.25	0.75
2023 11 17	Phenylpyruvate	Histamine	40.9	100	37	12.5	39.8	12.5	6.25	0.625
2023 09 22	Phenylpyruvate	Imidazole	43.8	100	44.3	25	45.5	6.25	12.5	0.5625	0.53125
2023 09 22	Phenylpyruvate	Imidazole	43.8	100	44.3	25	41.6	25	6.25	0.5
2023 11 06	Phenylpyruvate	Imidazole	56.5	100	46.8	25	51.6	25	6.25	0.5	0.554688
2023 11 06	Phenylpyruvate	Imidazole	56.5	100	46.8	25	50.1	6.25	12.5	0.5625
2023 11 06	Phenylpyruvate	Imidazole	56.5	100	46.8	25	45.3	3.125	12.5	0.53125
2023 11 06	Phenylpyruvate	Imidazole	56.5	100	46.8	25	58.6	12.5	12.5	0.625
2023 11 17	Phenylpyruvate	Imidazole	47.8	100	60.1	25	58.7	50	6.25	0.75	0.59375
2023 11 17	Phenylpyruvate	Imidazole	47.8	100	60.1	25	47.9	25	6.25	0.5
2023 11 17	Phenylpyruvate	Imidazole	47.8	100	60.1	25	58.5	12.5	12.5	0.625
2023 11 17	Phenylpyruvate	Imidazole	47.8	100	60.1	25	53.2	6.25	12.5	0.5625
2023 11 17	Phenylpyruvate	Imidazole	47.8	100	60.1	25	51.7	3.125	12.5	0.53125
2023 10 03	Histamine	D-Imidazole lactate	57.1	25	62.9	0.0782	61.4	25	0.0391	1.5	1.23462
2023 10 03	Histamine	D-Imidazole lactate	57.1	25	62.9	0.0782	58	25	0.0098	1.12532
2023 10 03	Histamine	D-Imidazole lactate	57.1	25	62.9	0.0782	59.3	25	0.0196	1.25064
2023 10 03	Histamine	D-Imidazole lactate	57.1	25	62.9	0.0782	60.9	25	0.00489	1.06253
2023 10 04	Histamine	D-Imidazole lactate	54.1	25	55.6	0.0782	55	25	0.00489	1.06253	1.15659
2023 10 04	Histamine	D-Imidazole lactate	54.1	25	55.6	0.0782	56.9	25	0.0196	1.25064
2023 10 05	Histamine	D-Imidazole lactate	74.4	50	70.2	0.0782	74.6	50	0.00489	1.06253	1.19819
2023 10 05	Histamine	D-Imidazole lactate	74.4	50	70.2	0.0782	72.9	50	0.0098	1.12532
2023 10 05	Histamine	D-Imidazole lactate	74.4	50	70.2	0.0782	73.3	50	0.0196	1.25064
2023 10 05	Histamine	D-Imidazole lactate	74.4	50	70.2	0.0782	74.7	50	0.0391	1.5
2023 10 05	Histamine	D-Imidazole lactate	74.4	50	70.2	0.0782	72.1	25	0.0391	1
2023 10 19	AHA	D-Imidazole lactate	47.1	0.5	46.1	0.0782	46.4	0.5	0.00244	1.0312	1.04687
2023 10 19	AHA	D-Imidazole lactate	47.1	0.5	46.1	0.0782	49.2	0.5	0.00489	1.06253
2023 10 23	AHA	D-Imidazole lactate	49.2	0.5	54.8	0.1564	49.8	0.5	0.00244	1.0156	1.05871
2023 10 23	AHA	D-Imidazole lactate	49.2	0.5	54.8	0.1564	52.1	0.5	0.00489	1.03127
2023 10 23	AHA	D-Imidazole lactate	49.2	0.5	54.8	0.1564	54	0.5	0.0098	1.06266
2023 10 23	AHA	D-Imidazole lactate	49.2	0.5	54.8	0.1564	54.7	0.5	0.0196	1.12532
2023 11 01	AHA	D-Imidazole lactate	37.6	0.3	38.6	0.0782	37.1	0.25	0.00489	0.895865	0.770921
2023 11 01	AHA	D-Imidazole lactate	56	0.5	62.5	0.1564	61.8	0.25	0.0391	0.75
2023 11 01	AHA	D-Imidazole lactate	56	0.5	62.5	0.1564	54.9	0.25	0.0196	0.62532
2023 11 01	AHA	D-Imidazole lactate	44.8	0.4	38.6	0.0782	44	0.125	0.0391	0.8125
2023 10 19	Imidazole	D-Imidazole lactate	51.5	25	52.5	0.0782	54.1	25	0.0098	1.12532	0.937617
2023 10 19	Imidazole	D-Imidazole lactate	51.5	25	52.5	0.0782	50.3	25	0.00489	1.06253
2023 10 19	Imidazole	D-Imidazole lactate	51.5	25	52.5	0.0782	48.7	3.125	0.0391	0.625
2023 10 23	Imidazole	D-Imidazole lactate	50.1	25	55.3	0.1564	51.2	6.25	0.0391	0.5	0.78133
2023 10 23	Imidazole	D-Imidazole lactate	50.1	25	55.3	0.1564	49.7	25	0.0098	1.06266
2023 10 24	Imidazole	D-Imidazole lactate	54.4	25	66.7	0.0782	61.5	25	0.0098	1.12532	0.979497
2023 10 24	Imidazole	D-Imidazole lactate	54.4	25	66.7	0.0782	55.2	25	0.00489	1.06253
2023 10 24	Imidazole	D-Imidazole lactate	54.4	25	66.7	0.0782	54	12.5	0.0196	0.750639
2023 11 20	Leucylglycine	D-Imidazole lactate	63.6	100	55.1	0.156	57.5	25	0.0391	0.500641	0.500641
2023 12 01	Leucylglycine	D-Imidazole lactate	46.5	50	48	0.0782	48.3	50	0.00489	1.06253	0.812724
2023 12 01	Leucylglycine	D-Imidazole lactate	46.5	50	48	0.0782	47.9	25	0.0196	0.750639
2023 12 01	Leucylglycine	D-Imidazole lactate	46.5	50	48	0.0782	45.7	6.25	0.0391	0.625
2023 12 06	Leucylglycine	D-Imidazole lactate	65.4	100	67.7	0.0782	69.8	12.5	0.0391	0.625	0.912896
2023 12 06	Leucylglycine	D-Imidazole lactate	65.4	100	67.7	0.0782	63.7	6.25	0.0391	0.5625
2023 12 06	Leucylglycine	D-Imidazole lactate	43.4	50	44.6	0.0391	43.3	50	0.00489	1.12506
2023 12 06	Leucylglycine	D-Imidazole lactate	43.4	50	44.6	0.0391	43.2	50	0.0098	1.25064
2023 12 06	Leucylglycine	D-Imidazole lactate	43.4	50	44.6	0.0391	41.9	25	0.0196	1.00128
2023 11 20	Phenylpyruvate	D-imidazole lactate	28.6	100	28.4	0.0782	28.9	50	0.0391	1	0.78141
2023 11 20	Phenylpyruvate	D-imidazole lactate	28.6	100	28.4	0.0782	25.1	50	0.0196	0.750639
2023 11 20	Phenylpyruvate	D-imidazole lactate	28.6	100	28.4	0.0782	25.1	25	0.0391	0.75
2023 11 20	Phenylpyruvate	D-imidazole lactate	28.6	100	28.4	0.0782	25.6	12.5	0.0391	0.625
2023 11 29	Phenylpyruvate	D-imidazole lactate	25.9	50	26.3	0.0391	27.7	50	0.00489	1.12506	1.06295
2023 11 29	Phenylpyruvate	D-imidazole lactate	25.9	50	26.3	0.0391	27.8	25	0.0196	1.00128
2023 11 29	Phenylpyruvate	D-imidazole lactate	25.9	50	26.3	0.0391	25.5	3.125	0.0391	1.0625
2023 12 01	Phenylpyruvate	D-imidazole lactate	24	100	25.6	0.0391	26.8	50	0.0098	0.750639	1.04703
2023 12 01	Phenylpyruvate	D-imidazole lactate	24	100	25.6	0.0391	25.7	25	0.0391	1.25
2023 12 01	Phenylpyruvate	D-imidazole lactate	24	100	25.6	0.0391	27.6	12.5	0.0391	1.125
2023 12 01	Phenylpyruvate	D-imidazole lactate	24	100	25.6	0.0391	24.6	6.25	0.0391	1.0625
2023 12 06	AHA	Leucylglycine	44.9	0.25	42.3	50	41	0.5	3.125	2.0625	1.52083
2023 12 06	AHA	Leucylglycine	44.9	0.25	42.3	50	41.5	0.25	12.5	1.25
2023 12 06	AHA	Leucylglycine	44.9	0.25	42.3	50	48.4	0.0625	50	1.25
2023 12 13	AHA	Leucylglycine	49.8	0.5	50.9	50	52.1	0.5	6.5	1.13	1.09625
2023 12 13	AHA	Leucylglycine	49.8	0.5	50.9	50	47.2	0.5	3.125	1.0625
2023 12 20	AHA	Leucylglycine	44.9	0.25	42.3	50	41	0.5	3.125	2.0625	1.67312
2023 12 20	AHA	Leucylglycine	44.9	0.25	42.3	50	41.5	0.25	12.5	1.25
2023 12 20	AHA	Leucylglycine	44.9	0.25	42.3	50	48	0.5	6.5	2.13
2023 12 20	AHA	Leucylglycine	44.9	0.25	42.3	50	48.4	0.0625	50	1.25
2023 12 21	AHA	Phenylpyruvate	47.5	0.4	48.9	100	47.6	0.0625	50	0.65625	0.578125
2023 12 21	AHA	Phenylpyruvate	47.5	0.4	48.9	100	50	0.25	3.125	0.65625
2023 12 21	AHA	Phenylpyruvate	47.5	0.4	48.9	100	45.6	0.125	12.5	0.4375
2023 12 21	AHA	Phenylpyruvate	47.5	0.4	48.9	100	53	0.125	25	0.5625
2023 12 22	AHA	Phenylpyruvate	32.6	0.25	27.9	100	26.8	0.125	3.125	0.53125	0.617912
2023 12 22	AHA	Phenylpyruvate	32.6	0.25	27.9	100	30	0.125	6.5	0.565
2023 12 22	AHA	Phenylpyruvate	32.6	0.25	27.9	100	31.1	0.125	12.5	0.625
2023 12 22	AHA	Phenylpyruvate	32.6	0.25	27.9	100	31	0.0626	50	0.7504
2024 01 04	AHA	Phenylpyruvate	18.8	0.125	18.7	100	17	0.0625	6.5	0.565	0.72
2024 01 04	AHA	Phenylpyruvate	18.8	0.125	18.7	100	16.9	0.0625	12.5	0.625
2024 01 04	AHA	Phenylpyruvate	18.8	0.125	18.7	100	19.3	0.0625	25	0.75
2024 01 04	AHA	Phenylpyruvate	18.8	0.125	18.7	50	17	0.0625	6.5	0.63
2024 01 04	AHA	Phenylpyruvate	18.8	0.125	18.7	50	16.9	0.0625	12.5	0.75
2024 01 04	AHA	Phenylpyruvate	18.8	0.125	18.7	50	19.3	0.0625	25	1
2023 12 21	Phenylpyruvate	4-imidazole acetate	46.2	100	51.9	6.5	55.5	3.125	6.5	1.03125	1.04688
2023 12 21	Phenylpyruvate	4-imidazole acetate	46.2	100	51.9	6.5	55.9	6.25	6.5	1.0625
2024 01 04	Phenylpyruvate	4-imidazole acetate	20.3	50	21.1	3.125	24.4	3.125	3.125	1.0625	1.04688
2024 01 04	Phenylpyruvate	4-imidazole acetate	19.8	100	21.1	3.125	24.4	3.125	3.125	1.03125
2024 01 31	Phenylpyruvate	4-imidazole acetate	29.2	100	30.9	3.125	32.5	3.125	3.125	1.03125	1.14062
2024 01 31	Phenylpyruvate	4-imidazole acetate	29.2	100	30.9	3.125	36.8	25	3.125	1.25
2024 02 01	Leucylglycine	Phenylpyruvate	19.9	12.5	23.7	100	21.8	6.25	25	0.75	0.75
2024 02 01	Leucylglycine	Phenylpyruvate	19.9	12.5	23.7	100	21.3	3.125	50	0.75
2024 02 02	Leucylglycine	Phenylpyruvate	29.7	25	26.6	100	27.3	12.5	6.25	0.5625	0.645833
2024 02 02	Leucylglycine	Phenylpyruvate	29.7	25	26.6	100	28.6	12.5	12.5	0.625
2024 02 02	Leucylglycine	Phenylpyruvate	29.7	25	26.6	100	29.7	6.25	50	0.75
2024 02 08	Leucylglycine	Phenylpyruvate	21.1	12.5	18.9	50	19.8	6.25	25	1	0.734375
2024 02 08	Leucylglycine	Phenylpyruvate	33	25	26.2	100	26.5	12.5	6.25	0.5625
2024 02 08	Leucylglycine	Phenylpyruvate	33	25	26.2	100	28.6	12.5	12.5	0.625
2024 02 08	Leucylglycine	Phenylpyruvate	33	25	26.2	100	29.5	6.25	50	0.75
2024 07 28	AHA	L-imidazole lactate	47.9	0.4	53.4	25	50.3	0.25	6.25	0.875	0.760417
2024 07 28	AHA	L-imidazole lactate	47.9	0.4	53.4	25	48.4	0.25	3.125	0.75
2024 07 28	AHA	L-imidazole lactate	47.9	0.4	53.4	25	49.2	0.0625	12.5	0.65625
2024 07 29	AHA	L-imidazole lactate	41.5	0.3	40.3	12.5	39.3	0.0625	6.25	0.708333	0.6875
2024 07 29	AHA	L-imidazole lactate	41.5	0.3	40.3	12.5	39.7	0.125	3.125	0.666667
2024 07 30	AHA	L-imidazole lactate	47.9	0.5	46.7	25	46.1	0.125	12.5	0.75	0.75
2024 07 30	AHA	L-imidazole lactate	47.9	0.5	46.7	25	48.9	0.25	6.25	0.75
2024 07 28	Histamine	L-imidazole lactate	57.4	37.5	54.6	25	56.2	6.25	12.5	0.666667	0.729167
2024 07 28	Histamine	L-imidazole lactate	65.7	50	63.9	37.5	66.4	3.125	25	0.729167
2024 07 28	Histamine	L-imidazole lactate	65.7	50	63.9	37.5	66.6	6.25	25	0.791667
2024 07 29	Histamine	L-imidazole lactate	72	50	75	50	73.6	12.5	25	0.75	0.909722
2024 07 29	Histamine	L-imidazole lactate	72	50	75	50	76	50	6.25	1.125
2024 07 29	Histamine	L-imidazole lactate	65.1	37.5	69.3	37.5	64.5	3.125	25	0.75
2024 07 29	Histamine	L-imidazole lactate	65.1	37.5	69.3	37.5	69.4	6.25	25	0.833333
2024 07 29	Histamine	L-imidazole lactate	65.1	37.5	62.4	25	64.5	3.125	25	1.08333
2024 07 29	Histamine	L-imidazole lactate	65.1	37.5	62.4	25	62.8	25	6.25	0.916667
2024 07 30	Histamine	L-imidazole lactate	51.7	50	49.7	25	49.8	25	12.5	1	1.0625
2024 07 30	Histamine	L-imidazole lactate	51.7	50	49.7	25	51.1	6.25	25	1.125
2024 07 30	Histamine	L-imidazole lactate	51.7	50	49.7	25	49.3	3.125	25	1.0625
2024 07 30	Histamine	L-imidazole lactate	51.7	50	53.9	25	49.8	25	12.5	1
2024 07 30	Histamine	L-imidazole lactate	51.7	50	53.9	25	51.1	6.25	25	1.125
2024 07 30	Histamine	L-imidazole lactate	51.7	50	53.9	25	49.3	3.125	25	1.0625
2024 07 29	Leucylglycine	L-imidazole lactate	49.4	50	48.4	12.5	48.3	12.5	12.5	1.25	1.026
2024 07 29	Leucylglycine	L-imidazole lactate	49.4	50	48.4	12.5	45.2	25	6.25	1
2024 07 29	Leucylglycine	L-imidazole lactate	49.4	50	48.4	12.5	44	6.5	12.5	1.13
2024 07 29	Leucylglycine	L-imidazole lactate	70.4	100	74.8	37.5	72.6	50	12.5	0.833333
2024 07 29	Leucylglycine	L-imidazole lactate	70.4	100	74.8	37.5	76.5	25	25	0.916667
2024 07 30	Leucylglycine	L-imidazole lactate	72.5	100	75.1	50	75.2	50	25	1	1.07025
2024 07 30	Leucylglycine	L-imidazole lactate	72.5	100	75.1	50	72.6	6.5	50	1.065
2024 07 30	Leucylglycine	L-imidazole lactate	72.5	100	75.1	50	73.3	12.5	50	1.125
2024 07 30	Leucylglycine	L-imidazole lactate	72.5	100	75.1	50	73.1	3.125	50	1.03125
2024 07 30	Leucylglycine	L-imidazole lactate	55.6	50	58.7	25	55.8	6.5	25	1.13
2024 07 31	Leucylglycine	L-imidazole lactate	53.7	50	53	37.5	47.5	25	12.5	0.833333	1
2024 07 31	Leucylglycine	L-imidazole lactate	53.7	50	53	37.5	57.8	50	6.25	1.16667
2024 07 29	L-imidazole lactate	4 imidazole acetate	78.8	37.5	77.9	25	78.5	25	12.5	1.16667	1.46687
2024 07 29	L-imidazole lactate	4 imidazole acetate	78.8	37.5	77.9	25	80	25	25	1.66667
2024 07 29	L-imidazole lactate	4 imidazole acetate	78.8	37.5	77.9	25	78.7	6.5	50	2.17333
2024 07 29	L-imidazole lactate	4 imidazole acetate	78.8	37.5	77.9	25	78.2	3.125	50	2.08333
2024 07 29	L-imidazole lactate	4 imidazole acetate	67.6	25	67.3	12.5	66.3	6.5	12.5	1.26
2024 07 29	L-imidazole lactate	4 imidazole acetate	67.6	25	67.3	12.5	65	12.5	6.25	1
2024 07 29	L-imidazole lactate	4 imidazole acetate	67.6	25	67.3	12.5	66.3	6.5	12.5	1.26
2024 07 29	L-imidazole lactate	4 imidazole acetate	67.6	25	67.3	12.5	67.4	3.125	12.5	1.125
2024 07 30	L-imidazole lactate	4 imidazole acetate	65.5	37.5	63.2	25	61.1	25	12.5	1.16667	1.25
2024 07 30	L-imidazole lactate	4 imidazole acetate	65.5	37.5	63.2	25	63.3	12.5	25	1.33333
2024 07 31	L-imidazole lactate	4 imidazole acetate	63.1	50	65.4	50	63.3	50	6.25	1.125	1.29167
2024 07 31	L-imidazole lactate	4 imidazole acetate	63.1	50	65.4	50	63.9	25	50	1.5
2024 07 31	L-imidazole lactate	4 imidazole acetate	63.1	50	65.4	50	67.5	50	12.5	1.25
2024 08 01	L-imidazole lactate	Imidazole	63.1	50	65.4	50	63.3	50	6.5	1.13	1.14833
2024 08 01	L-imidazole lactate	Imidazole	39.8	25	41.5	37.5	42.4	12.5	25	1.16667
2024 08 02	L-imidazole lactate	Imidazole	53	50	52.4	37.5	53	25	12.5	0.833333	0.845
2024 08 02	L-imidazole lactate	Imidazole	53	50	52.4	37.5	50.7	6.5	25	0.796667
2024 08 02	L-imidazole lactate	Imidazole	41	37.5	40.2	25	43.2	25	6.25	0.916667
2024 08 02	L-imidazole lactate	Imidazole	41	37.5	40.2	25	40.5	12.5	12.5	0.833333
2024 08 03	L-imidazole lactate	Imidazole	51.9	37.5	44.9	25	51.4	25	6.25	0.916667	0.875
2024 08 03	L-imidazole lactate	Imidazole	51.9	37.5	44.9	25	45	12.5	12.5	0.833333
2024 08 03	L-imidazole lactate	Imidazole	60.5	50	58.5	37.5	57.1	25	12.5	0.833333
2024 08 03	L-imidazole lactate	Imidazole	60.5	50	58.5	37.5	60.5	12.5	25	0.916667
2024 08 01	Phenylpyruvate	L-imidazole lactate	17.7	100	22.4	12.5	21.2	25	6.25	0.75	0.646667
2024 08 01	Phenylpyruvate	L-imidazole lactate	17.7	100	22.4	12.5	19.2	12.5	6.25	0.625
2024 08 01	Phenylpyruvate	L-imidazole lactate	17.7	100	22.4	12.5	20	6.5	6.25	0.565
2024 08 02	Phenylpyruvate	L-imidazole lactate	21.1	100	14.2	6.25	22.1	6.5	6.25	1.065	1.04812
2024 08 02	Phenylpyruvate	L-imidazole lactate	21.1	100	14.2	6.25	23.2	3.125	6.25	1.03125
2024 08 02	Phenylpyruvate	L-imidazole lactate	15.3	100	14.2	6.25	22.1	6.5	6.25	1.065
2024 08 02	Phenylpyruvate	L-imidazole lactate	15.3	100	14.2	6.25	23.2	3.125	6.25	1.03125
2024 08 02	Phenylpyruvate	L-imidazole lactate	21.1	100	27.7	6.25	22.1	6.5	6.25	1.065
2024 08 02	Phenylpyruvate	L-imidazole lactate	21.1	100	27.7	6.25	23.2	3.125	6.25	1.03125
2024 08 03	Phenylpyruvate	L-imidazole lactate	13	100	22.4	12.5	19.1	25	6.25	0.75	0.75
2024 08 03	Phenylpyruvate	L-imidazole lactate	13	100	22.4	12.5	14.1	25	6.25	0.75
2024 08 03	Phenylpyruvate	L-imidazole lactate	13	100	22.4	12.5	19.1	25	6.25	0.75
2024 08 03	Phenylpyruvate	L-imidazole lactate	13	100	22.4	12.5	16.5	25	6.25	0.75
2024 08 03	Phenylpyruvate	L-imidazole lactate	13	100	22.4	12.5	15.2	25	6.25	0.75
2024 08 03	Phenylpyruvate	L-imidazole lactate	13	100	22.4	12.5	16.8	25	6.25	0.75
2024 08 05	4-imidazole acetate	D-imidazole lactate	42.9	12.5	46.8	0.0782	43.4	12.5	0.00489	1.06253	1.10962
2024 08 05	4-imidazole acetate	D-imidazole lactate	42.9	12.5	46.8	0.0782	45.9	12.5	0.0196	1.25064
2024 08 05	4-imidazole acetate	D-imidazole lactate	42.9	12.5	46.8	0.0782	44.5	6.25	0.0391	1
2024 08 05	4-imidazole acetate	D-imidazole lactate	42.9	12.5	46.8	0.0782	41.8	12.5	0.0098	1.12532
2024 08 07	4-imidazole acetate	D-imidazole lactate	42.2	12.5	46.8	0.0782	40.7	12.5	0.00489	1.06253	1.23462
2024 08 07	4-imidazole acetate	D-imidazole lactate	42.2	12.5	46.8	0.0782	43.8	12.5	0.0098	1.12532
2024 08 07	4-imidazole acetate	D-imidazole lactate	42.2	12.5	46.8	0.0782	43.5	12.5	0.0196	1.25064
2024 08 07	4-imidazole acetate	D-imidazole lactate	42.2	12.5	46.8	0.0782	46.5	12.5	0.0391	1.5
2024 08 09	4-imidazole acetate	D-imidazole lactate	42.1	12.5	47	0.156	45.5	12.5	0.00489	1.03135	0.894218
2024 08 09	4-imidazole acetate	D-imidazole lactate	42.1	12.5	47	0.156	41	12.5	0.0098	1.06282
2024 08 09	4-imidazole acetate	D-imidazole lactate	42.1	12.5	47	0.156	42.4	12.5	0.0196	1.12564
2024 08 09	4-imidazole acetate	D-imidazole lactate	42.1	12.5	47	0.156	43.9	6.25	0.0391	0.750641
2024 08 09	4-imidazole acetate	D-imidazole lactate	42.1	12.5	47	0.156	41.9	3.125	0.0391	0.500641
2024 08 05	L-imidazole lactate	D-imidazole lactate	52.9	25	47.6	0.0782	51.3	6.25	0.0391	0.75	0.833547
2024 08 05	L-imidazole lactate	D-imidazole lactate	52.9	25	47.6	0.0782	47.7	3.125	0.0391	0.625
2024 08 05	L-imidazole lactate	D-imidazole lactate	74.1	50	75.3	0.156	73.3	50	0.0196	1.12564
2024 08 05	L-imidazole lactate	D-imidazole lactate	74.1	50	75.3	0.156	73.1	50	0.0391	1.25064
2024 08 07	L-imidazole lactate	D-imidazole lactate	58.1	50	60.4	0.156	61.1	50	0.00489	1.03135	1.04716
2024 08 07	L-imidazole lactate	D-imidazole lactate	58.1	50	60.4	0.156	60.4	50	0.0098	1.06282
2024 08 07	L-imidazole lactate	D-imidazole lactate	58.1	50	60.4	0.156	64	50	0.0196	1.12564
2024 08 07	L-imidazole lactate	D-imidazole lactate	58.1	50	60.4	0.156	60.2	50	0.0391	1.25064
2024 08 07	L-imidazole lactate	D-imidazole lactate	36.6	25	34.9	0.0782	32.8	6.25	0.0391	0.75
2024 08 07	L-imidazole lactate	D-imidazole lactate	36.6	25	34.9	0.0782	37	25	0.00489	1.06253
2024 08 09	L-imidazole lactate	D-imidazole lactate	56.9	37.5	49.2	0.156	56	25	0.0391	0.917308	0.823397
2024 08 09	L-imidazole lactate	D-imidazole lactate	56.9	37.5	49.2	0.156	47.4	25	0.0098	0.729487
