# Supplementary material for: Harnessing microbial-derived metabolites in the urinary tract to prevent infection induced catheter encrustation
Source: Nat Commun. 2025 Nov 3;16:9678. doi: 10.1038/s41467-025-64661-y (PMC12583827; doi:10.1038/s41467-025-64661-y)
Supplement: Supplementary file 8 — Dataset 6 [file 41467_2025_64661_MOESM8_ESM.xlsx]

## Sheet: Sup 6 ICP-EOS p values
Condition	Ca p-value	Mg p-value	P p-value
Pm vs. Pm ureF:kan	0.0007	0.0033	0.0169
Pm vs. 5mM AHA	0.0233	0.0558	0.1846
Pm vs. 12.5mM Hist	0.3264	0.3909	0.6461
Pm vs. 25mM Hist	0.0681	0.1212	0.2902
Pm vs. 25mM 4-IA	0.0235	0.056	0.1592
Pm vs. 1.25mM AHA 12.5mM Hist	0.0209	0.0501	0.1495
Pm vs. 1.25mM AHA 12.5mM 4-IA	0.0219	0.0501	0.1531
