# Supplementary material for: Harnessing microbial-derived metabolites in the urinary tract to prevent infection induced catheter encrustation
Source: Nat Commun. 2025 Nov 3;16:9678. doi: 10.1038/s41467-025-64661-y (PMC12583827; doi:10.1038/s41467-025-64661-y)
Supplement: Supplementary file 9 — Dataset 7 [file 41467_2025_64661_MOESM9_ESM.xlsx]

## Sheet: Sup 7 Metabolon heat map data
Data Key & Explanation
HeatMap Description	This is the statistical heat map data table associated with the statsitical anlaysis of the data.
Chemical Annotation Descriptions
PATHWAY SORTORDER	An internally-generated number intended for sorting compounds by biochemical SUPER PATHWAY and SUB PATHWAY
BIOCHEMICAL NAME	The name of the identified biochemical
Biochemical Name	Indicates a compound that has been confirmed based on an authentic chemical standard and we are highly confident in its identity. (Metabolomics Standards Initiative Tier 1 identification)
Biochemical Name*	Indicates a compound that has not been confirmed based on a standard, but we are confident in its identity. (Not Tier 1)
Biochemical Name**	Indicates a compound for which a standard is not available, but we are reasonably confident in its identity or the information provided. (Not Tier 1)
Biochemical Name (#) or [#]	Indicates a compound that is a structural isomer of another compound in the Metabolon spectral library. For example, a steroid that may be sulfated at one of several positions that are indistinguishable by the mass spectrometry data or a diacylglycerol for which more than one stereospecific molecule exists.
SUPER PATHWAY	The general biochemical class assigned to the identified biochemical (e.g. lipid, amino acid, carbohydrate, etc.) intended for sorting compounds by broad biochemical classes
SUB PATHWAY	A more specific biochemical class assigned to the identified biochemical (e.g. TCA cycle, monoacylglycerols, etc.) intended for grouping/sorting compounds by biochemical pathway/class
PLATFORM	The Metabolon untargeted metabolomics platform consists of four different methods (i.e. Pos Late, Pos Early, Polar, and Neg). This column indicates which method was used to report the values associated with the detected biochemical.
COMP ID	An internally-generated Metabolon compound identifier
KEGG	An alphanumeric compound identifier and link to compound information in the Kyoto Encyclopedia of Genes and Genomes (KEGG)
HMDB	An alphanumeric compound identifier and link to compound information maintained by the Human Metabolome Database (HMDB)
PUBCHEM	A unique numerical identifier assigned by the National Center for Biotechnology Information (NCBI) and searchable in the PubChem database
CHEM ID	Unique identifier for each biochemical. CHEM IDs are listed in the top row of the data tabs of the accompanying client data table (CDT) file.
CAS	A unique numerical identifier assigned by the Chemical Abstracts Service (CAS) to every chemical substance described in the open scientific literature
Statistical Analysis/Descriptors
FOLD CHANGE	Indicates the ratio of the mean scaled intesity for a metabolite between two experimental groups.
0.55	Green: indicates significant difference (p≤0.05) between the groups shown, metabolite ratio of < 1.00
0.76	Light Green: narrowly missed statistical cutoff for significance 0.05<p<0.10, metabolite ratio of < 1.00
1.71	Red: indicates significant difference (p≤0.05) between the groups shown; metabolite ratio of ≥ 1.00
1.32	Light Red: narrowly missed statistical cutoff for significance 0.05<p<0.10, metabolite ratio of ≥ 1.00
1.2	Non-colored text and cell: mean values are not significantly different for that comparison
	Blue: indicates significant (p≤0.05) ANOVA effect.
	Light Blue: indicates 0.05<p<0.10 ANOVA effect
P-VALUE	p-values for each comparison is derived from the Natural Log-Transformed Data using the corresponding statistical analysis (for eg. t-Test, ANOVA, etc.). Candidate urease-dampening metabolites were prioritized using the p-values from two tailed one way ANCOVA contrasts were used to identify biochemicals that differed significantly between experimental groups.
Q-VALUE	Q-values for each comparison is derived from the Natural Log-Transformed Data using False Discovery Rate (FDR) method. Q-values are calculated to take into account the multiple comparisons that normally occur in metabolomic-based studies
Mean Values	Represents the mean scaled intensity for a metabolite in a particular experimental group.
% FILL	Represents the total percent of samples in a experimental group a metabolite was detected.
© Metabolon, Inc. All rights reserved. The Metabolon name, logo and related trademarks and service marks, owned by Metabolon, Inc. are registered and/or used in the United States and many foreign countries. Any use, copying or reproduction of the trademarks, logos, information, images or designs contained in this document is strictly prohibited without the prior written permission of Metabolon, I…
Global metabolites contributing to modulation of Proteus mirabilis-Saline									Fold of Change
Heat map of statistically significant biochemicals profiled in this study. Red and green shaded cells indicate p≤0.05 (red indicates that the mean values are significantly higher for that comparison; green values significantly lower). Light red and light green shaded cells indicate 0.05<p<0.10 (light red indicates that the mean values trend higher for that comparison; light green values trend low…									ANCOVA Contrast
									Group 1	Group 2						Group 3																		Group 1
									Cont_2	Enhanc_1	Enhanc_234	Damp_12	Damp_123	Damp_456	Damp_7	Enhanc_1	Enhanc_234	Enhanc_1-4	Damp_123	Damp_456	Damp_7	Damp_1-7	Enhanc_234	Damp_123	Damp_456	Damp_7	Damp_123	Damp_456	Damp_7	Damp_1-7	Damp_123	Damp_7	Damp_7	Enhanc_2	Enhanc_3	Enhanc_4	Enhanc_3	Enhanc_4	Enhanc_4	Damp_1	Damp_2	Damp_3	Damp_1	Damp_1	Damp_2	Damp_4	Damp_5	Damp_6	Damp_4
Pathway Sort Order	Super Pathway	Sub Pathway	Biochemical Name	Platform	Comp ID	KEGG	HMDB	PUBCHEM	Cont_1	Cont_1	Cont_1	Cont_1	Cont_1	Cont_1	Cont_1	Cont_12	Cont_12	Cont_12	Cont_12	Cont_12	Cont_12	Cont_12	Enhanc_1	Enhanc_1	Enhanc_1	Enhanc_1	Enhanc_234	Enhanc_234	Enhanc_234	Enhanc_1-4	Damp_456	Damp_456	Damp_123	Cont_1	Cont_1	Cont_1	Enhanc_2	Enhanc_2	Enhanc_3	Cont_1	Cont_1	Cont_1	Damp_2	Damp_3	Damp_3	Cont_1	Cont_1	Cont_1	Damp_5
1	Amino Acid	Glycine, Serine and Threonine Metabolism	glycine	LC/MS pos early	58	C00037	HMDB0000123	750	0.91	3.09	4.96	0.65	0.53	0.1	0.68	3.24	5.2	4.62	0.56	0.1	0.71	0.28	1.6	0.17	0.03	0.22	0.11	0.02	0.14	0.06	5.52	7.03	1.27	5.13	4.21	5.66	0.82	1.11	1.35	1.01	0.42	0.35	2.42	2.85	1.18	0.14	0.11	0.06	1.27
7			betaine	LC/MS pos early	3141	C00719	HMDB0000043	247	0.91	2.05	1.8	0.82	0.7	0.15	3.92	2.15	1.89	1.95	0.74	0.16	4.11	0.49	0.88	0.34	0.07	1.91	0.39	0.08	2.18	0.25	4.65	25.95	5.58	1.94	1.34	2.23	0.69	1.15	1.67	1.37	0.49	0.52	2.81	2.66	0.95	0.1	0.18	0.18	0.56
10			serine	LC/MS pos early	1648	C00065	HMDB0000187	5951	1.02	1.17	12.52	0.85	0.55	0.58	0.62	1.16	12.41	6.86	0.55	0.57	0.62	0.57	10.71	0.47	0.5	0.53	0.04	0.05	0.05	0.08	0.96	1.07	1.12	18.9	10.47	9.9	0.55	0.52	0.95	1.1	0.65	0.24	1.68	4.65	2.77	0.41	0.95	0.5	0.43
11			N-acetylserine	LC/MS polar	37076		HMDB0002931	65249	0.29	2.15	1.73	0.09	0.06	0.2	0.57	4	3.21	3.39	0.11	0.37	1.07	0.26	0.8	0.03	0.09	0.27	0.03	0.12	0.33	0.08	0.29	2.86	9.86	3.46	1.38	1.08	0.4	0.31	0.78	0.27	0.03	0.03	9.48	10.33	1.09	0.16	0.24	0.21	0.67
12			N-carbamoylserine	LC/MS polar	54727			3687740	1.04	2.46	0.79	0.96	0.77	0.52	0.51	2.42	0.78	1.04	0.76	0.51	0.5	0.6	0.32	0.31	0.21	0.21	0.97	0.66	0.64	0.58	1.48	0.98	0.66	0.86	0.69	0.85	0.8	0.98	1.23	1.66	0.56	0.5	2.99	3.31	1.11	0.52	0.52	0.52	1
15			3-phosphoserine	LC/MS neg	543	C02532 C01005	HMDB0000272 HMDB0001721	68841	0.82	2.44	0.4	0.81	0.68	7.41	0.31	2.7	0.44	0.69	0.75	8.18	0.34	1.86	0.16	0.28	3.03	0.13	1.71	18.75	0.78	2.71	0.09	0.04	0.46	0.39	0.39	0.42	1	1.08	1.08	1.65	0.4	0.47	4.16	3.51	0.84	5.78	8.54	8.24	0.68
16			2-methylserine	LC/MS pos early	53229	C02115		94309	1.03	2.46	1.48	0.95	0.79	0.31	0.4	2.43	1.46	1.66	0.78	0.3	0.39	0.47	0.6	0.32	0.12	0.16	0.53	0.21	0.27	0.28	2.57	1.3	0.51	1.99	1.24	1.33	0.62	0.67	1.07	1.48	0.61	0.55	2.45	2.71	1.11	0.22	0.42	0.32	0.52
17			threonine	LC/MS pos early	1284	C00188	HMDB0000167	6288	0.95	3.01	1.59	0.11	0.05	0.02	0.07	3.08	1.63	1.91	0.05	0.02	0.07	0.04	0.53	0.02	0.01	0.02	0.03	0.02	0.05	0.02	2.19	2.99	1.36	1.8	1.24	1.79	0.69	1	1.44	0.5	0.02	0.01	20.78	39.36	1.89	0.02	0.03	0.02	0.86
18			N-acetylthreonine	LC/MS neg	33939		HMDB0062557	152204	1	2.67	6.39	0.57	0.43	0.48	1.16	2.68	6.41	5.15	0.43	0.48	1.16	0.52	2.39	0.16	0.18	0.43	0.07	0.07	0.18	0.1	0.9	2.43	2.7	10.67	4.27	5.73	0.4	0.54	1.34	1	0.33	0.24	3.07	4.15	1.35	0.48	0.47	0.48	1.02
23			O-acetylhomoserine	LC/MS polar	31539	C01077	HMDB0029423	439389	0.97	2.17	1.77	0.91	0.74	0.24	0.53	2.21	1.8	1.89	0.76	0.24	0.54	0.44	0.82	0.34	0.11	0.24	0.42	0.13	0.3	0.23	3.15	2.24	0.71	2.28	1.42	1.72	0.62	0.75	1.21	1.5	0.55	0.49	2.71	3.05	1.13	0.17	0.3	0.26	0.56
29		Alanine and Aspartate Metabolism	alanine	LC/MS pos early	1126	C00041	HMDB0000161	5950	0.8	1.93	1.62	0.8	0.69	0.04	0.13	2.16	1.82	1.9	0.78	0.04	0.14	0.17	0.84	0.36	0.02	0.06	0.43	0.02	0.08	0.09	18.73	3.39	0.18	1.77	1.24	1.94	0.7	1.09	1.56	1.04	0.62	0.51	1.68	2.03	1.2	0.05	0.08	0.01	0.54
31			N-acetylalanine	LC/MS neg	1585	C02847	HMDB0000766	88064	1.27	2.34	2.88	1	0.82	0.4	0.53	2.08	2.55	2.42	0.72	0.36	0.47	0.5	1.23	0.35	0.17	0.22	0.28	0.14	0.18	0.21	2.03	1.31	0.65	4.42	2.24	2.4	0.51	0.54	1.07	1.63	0.61	0.55	2.67	2.96	1.11	0.33	0.51	0.38	0.65
35			N-carbamoylalanine	LC/MS pos early	52340			426409	0.85	1.89	0.86	0.8	0.56	0.24	0.16	2.05	0.94	1.14	0.6	0.26	0.17	0.35	0.46	0.29	0.12	0.08	0.65	0.27	0.18	0.31	2.36	0.67	0.29	0.92	0.82	0.85	0.89	0.92	1.03	1.73	0.37	0.27	4.65	6.43	1.38	0.21	0.3	0.21	0.71
36			aspartate	LC/MS pos early	443	C00049	HMDB0000191	5960	0.82	1.58	30.32	0.75	0.62	0.27	6.55	1.74	33.43	15.96	0.68	0.3	7.22	0.67	19.23	0.39	0.17	4.15	0.02	0.01	0.22	0.04	2.28	24.3	10.64	41.11	21.59	31.41	0.53	0.76	1.45	1.47	0.38	0.42	3.85	3.53	0.92	0.21	0.34	0.27	0.64
37			N-acetylaspartate (NAA)	LC/MS polar	22185	C01042	HMDB0000812	65065	0.89	2.5	8.43	0.99	0.79	0.3	0.48	2.65	8.93	6.59	0.84	0.31	0.51	0.51	3.37	0.32	0.12	0.19	0.09	0.04	0.06	0.08	2.68	1.63	0.61	12.72	4.69	10.04	0.37	0.79	2.14	1.61	0.61	0.51	2.64	3.19	1.21	0.16	0.48	0.33	0.34
40			asparagine	LC/MS pos early	512	C00152	HMDB0000168	6267	0.76	2	22.24	3.8	1.83	1.51	5.3	2.29	25.53	13.98	2.11	1.74	6.09	2.26	11.14	0.92	0.76	2.66	0.08	0.07	0.24	0.16	1.21	3.5	2.89	26.6	17.15	24.11	0.64	0.91	1.41	1.17	12.29	0.43	0.1	2.74	28.71	1.96	1.36	1.3	1.44
42			N-acetylasparagine	LC/MS polar	33942		HMDB0006028	99715	0.9	2.45	0.84	0.89	0.7	0.16	0.28	2.58	0.89	1.16	0.74	0.17	0.29	0.35	0.34	0.29	0.07	0.11	0.84	0.2	0.33	0.3	4.27	1.67	0.39	0.93	0.76	0.85	0.81	0.9	1.12	1.65	0.48	0.44	3.43	3.77	1.1	0.16	0.16	0.17	1
44		Glutamate Metabolism	glutamate	LC/MS pos early	57	C00025 C00217	HMDB0000148	33032	0.51	3.59	7.1	0.26	0.2	0.01	0.41	5.02	9.95	8.38	0.28	0.01	0.57	0.08	1.98	0.06	0	0.11	0.03	0	0.06	0.01	27.34	55.61	2.03	8.86	4.85	8.33	0.55	0.94	1.72	0.6	0.11	0.12	5.47	4.8	0.88	0.01	0.01	0.01	0.81
45			glutamine	LC/MS pos early	53	C00064	HMDB0000641	5961	1.24	9.75	0.49	0.27	0.2	0.11	0.18	8.76	0.44	0.93	0.18	0.09	0.16	0.14	0.05	0.02	0.01	0.02	0.41	0.21	0.37	0.15	1.93	1.73	0.9	0.41	0.25	1.13	0.61	2.75	4.48	0.38	0.19	0.11	1.99	3.34	1.68	0.11	0.11	0.11	1
46			alpha-ketoglutaramate*	LC/MS polar	62101	C00940	HMDB0001552	48	0.89	3	0.79	1.05	0.84	0.56	0.2	3.19	0.84	1.17	0.89	0.59	0.21	0.61	0.26	0.28	0.18	0.07	1.06	0.7	0.25	0.52	1.51	0.36	0.24	0.92	0.67	0.8	0.72	0.87	1.2	1.73	0.63	0.54	2.75	3.22	1.17	0.5	0.57	0.59	0.88
47			N-acetylglutamate	LC/MS polar	15720	C00624	HMDB0001138	70914	0.99	2.76	2.58	1	0.79	0.21	0.44	2.78	2.6	2.64	0.8	0.21	0.44	0.41	0.94	0.29	0.08	0.16	0.31	0.08	0.17	0.16	3.83	2.11	0.55	4.16	1.46	2.83	0.35	0.68	1.94	1.78	0.56	0.5	3.19	3.57	1.12	0.16	0.34	0.16	0.48
48			N-acetylglutamine	LC/MS pos early	33943	C02716	HMDB0006029	182230	0.94	2.04	1.38	0.91	0.71	0.39	1.34	2.1	1.43	1.57	0.74	0.4	1.38	0.62	0.68	0.35	0.19	0.66	0.51	0.28	0.97	0.4	1.83	3.43	1.88	1.5	1.2	1.47	0.8	0.98	1.22	1.6	0.51	0.44	3.1	3.61	1.17	0.19	0.73	0.43	0.26
60			2-pyrrolidinone	LC/MS pos early	31675		HMDB0002039	12025	0.93	2.47	1.27	0.87	0.6	0.36	0.18	2.55	1.32	1.55	0.62	0.37	0.19	0.42	0.51	0.24	0.15	0.07	0.47	0.28	0.14	0.27	1.67	0.5	0.3	1.68	0.99	1.24	0.59	0.74	1.26	1.92	0.39	0.29	4.9	6.73	1.37	0.2	0.43	0.53	0.46
70		Histidine Metabolism	histidine	LC/MS neg	59	C00135	HMDB0000177	6274	0.73	1.37	1.62	1.35	1.27	0.06	0.28	1.6	1.89	1.81	1.48	0.06	0.33	0.31	1.18	0.92	0.04	0.2	0.78	0.03	0.17	0.17	23.01	5.08	0.22	1.72	1.32	1.85	0.77	1.08	1.4	1.85	0.99	1.12	1.88	1.65	0.88	0.04	0.07	0.06	0.48
73			N-acetylhistidine	LC/MS pos early	33946	C02997	HMDB0032055	75619	0.55	1.97	4.24	0.71	0.6	0.73	7.43	2.66	5.71	4.72	0.81	0.98	10.01	1.26	2.15	0.3	0.37	3.77	0.14	0.17	1.75	0.27	0.82	10.22	12.43	7.19	4.71	2.25	0.65	0.31	0.48	1.13	0.45	0.42	2.51	2.7	1.07	0.47	1.58	0.52	0.3
78			trans-urocanate	LC/MS polar	607	C00785	HMDB0000301	736715	1.11	17.32	0.98	1.18	1.23	1.45	1.32	16.41	0.93	1.91	1.17	1.38	1.25	1.26	0.06	0.07	0.08	0.08	1.25	1.48	1.34	0.66	0.85	0.91	1.07	0.93	1.24	0.83	1.34	0.89	0.67	1.08	1.29	1.35	0.84	0.8	0.95	1.88	1.92	0.85	0.98
83			imidazole lactate	LC/MS pos early	15716	C05568	HMDB0002320	793	0.62	0.32	0.05	0.88	0.73	0.14	0.05	0.4	0.07	0.11	0.93	0.17	0.06	0.31	0.17	2.32	0.43	0.15	13.8	2.56	0.91	2.91	5.39	0.36	0.07	0.05	0.06	0.05	1.18	1.01	0.86	1.64	0.47	0.51	3.48	3.23	0.93	0.11	0.18	0.13	0.63
84			carnosine	LC/MS pos early	1768	C00386	HMDB0000033	439224	1.32	0.57	8.79	0.95	0.85	0.87	3.98	0.5	7.66	3.88	0.74	0.76	3.46	0.93	15.29	1.48	1.52	6.91	0.1	0.1	0.45	0.24	0.97	4.56	4.68	10.69	8.86	7.18	0.83	0.67	0.81	0.84	1.08	0.68	0.78	1.22	1.58	0.87	0.87	0.87	1
88			histamine	LC/MS pos early	1574	C00388	HMDB0000870	774	1.09	0.92	0.79	7.85	6.98	2.43	1	0.88	0.75	0.78	6.69	2.33	0.96	3.22	0.85	7.6	2.64	1.09	8.89	3.09	1.27	4.12	2.87	0.41	0.14	0.82	0.77	0.77	0.94	0.94	1	3.32	18.54	5.53	0.18	0.6	3.35	2.79	3.64	1.41	0.77
97			4-imidazoleacetate	LC/MS pos early	32349	C02835	HMDB0002024	96215	0.97	5.45	0.04	0.19	0.12	0.03	0.02	5.52	0.04	0.14	0.12	0.03	0.02	0.05	0.01	0.02	0	0	2.86	0.63	0.41	0.33	4.57	0.65	0.14	0.03	0.03	0.06	0.87	1.81	2.07	1.12	0.03	0.04	35.46	25.32	0.71	0.02	0.04	0.03	0.5
105		Lysine Metabolism	lysine	LC/MS pos early	1301	C00047 C00739	HMDB0003405	5962	0.69	0.92	0.61	0.72	0.6	0.13	0.09	1.11	0.73	0.81	0.72	0.15	0.11	0.29	0.66	0.65	0.14	0.1	0.99	0.21	0.16	0.35	4.69	0.73	0.16	0.72	0.45	0.68	0.63	0.94	1.51	0.92	0.57	0.42	1.62	2.18	1.34	0.08	0.15	0.17	0.56
106			N2-acetyllysine	LC/MS neg	36751	C12989	HMDB0000446	92907	0.82	2.63	0.88	1.12	1	0.78	1.26	2.91	0.97	1.28	1.1	0.86	1.39	1.03	0.33	0.38	0.3	0.48	1.14	0.88	1.43	0.8	1.28	1.62	1.26	0.93	0.87	0.84	0.94	0.9	0.96	1.56	0.81	0.79	1.92	1.96	1.02	0.78	0.78	0.78	1
107			N6-acetyllysine	LC/MS neg	36752	C02727	HMDB0000206	92832	0.9	1.86	1.09	0.84	0.7	0.4	0.27	1.96	1.15	1.31	0.74	0.42	0.29	0.51	0.58	0.38	0.22	0.15	0.65	0.37	0.25	0.39	1.75	0.68	0.39	1.25	1.02	1.01	0.82	0.81	0.99	1.14	0.62	0.5	1.84	2.27	1.23	0.3	0.37	0.59	0.79
114			N6-methyllysine	LC/MS pos early	62860	C02728	HMDB0002038	164795	1.08	0.99	2.03	1.01	0.94	0.93	0.77	0.95	1.96	1.64	0.91	0.9	0.74	0.88	2.06	0.95	0.94	0.78	0.46	0.46	0.38	0.54	1.01	0.82	0.81	2.27	1.62	2.29	0.71	1.01	1.42	1.09	0.94	0.82	1.17	1.34	1.15	0.93	0.93	0.93	1
115			N6,N6-dimethyllysine	LC/MS pos early	62862	C05545	HMDB0013287	193344	1.2	0.66	3.9	0.97	0.91	1.01	0.7	0.6	3.56	2.28	0.83	0.92	0.64	0.84	5.95	1.38	1.54	1.07	0.23	0.26	0.18	0.37	0.89	0.69	0.77	4.12	3.34	4.32	0.81	1.05	1.3	0.9	1.06	0.79	0.85	1.14	1.34	0.94	0.99	1.12	0.96
116			N6,N6,N6-trimethyllysine	LC/MS pos early	1498	C03793	HMDB0001325	440120	0.85	2.06	1.18	0.85	0.63	0.1	0.14	2.23	1.28	1.47	0.68	0.11	0.15	0.25	0.57	0.31	0.05	0.07	0.54	0.08	0.12	0.17	6.32	1.43	0.23	1.29	0.99	1.28	0.77	1	1.29	1.84	0.39	0.35	4.69	5.24	1.12	0.08	0.09	0.15	0.87
119			5-hydroxylysine	LC/MS pos early	15685	C16741	HMDB0000450	3032849	1.36	0.76	21.14	0.97	0.86	1.57	11.16	0.65	18.16	7.9	0.74	1.35	9.59	1.38	27.84	1.14	2.07	14.7	0.04	0.07	0.53	0.17	0.55	7.11	12.92	26.35	18.13	19.77	0.69	0.75	1.09	0.86	1.09	0.69	0.79	1.24	1.58	1.12	1.84	1.88	0.61
121			fructosyllysine	LC/MS pos early	46227		HMDB0034879	9839580	1.08	1.24	6.48	0.98	0.68	6.07	2.05	1.19	6.24	4.13	0.65	5.84	1.97	1.96	5.23	0.55	4.89	1.65	0.1	0.94	0.32	0.47	0.11	0.34	3.02	8.14	4.63	7.24	0.57	0.89	1.57	1.78	0.53	0.33	3.34	5.44	1.63	4.33	7.42	6.97	0.58
122			saccharopine	LC/MS neg	1495	C00449	HMDB0000279	160556	0.93	2.06	0.72	0.81	0.77	0.14	0.26	2.14	0.74	0.97	0.8	0.15	0.27	0.33	0.35	0.37	0.07	0.13	1.07	0.2	0.36	0.34	5.32	1.8	0.34	0.72	0.7	0.73	0.97	1	1.03	0.91	0.72	0.69	1.25	1.31	1.05	0.14	0.14	0.14	1
131			pipecolate	LC/MS pos early	1444		HMDB0000070		1.18	3.17	1.26	0.79	0.63	0.26	0.42	2.91	1.16	1.46	0.58	0.24	0.39	0.38	0.4	0.2	0.08	0.13	0.5	0.21	0.33	0.26	2.4	1.62	0.67	1.21	1.13	1.47	0.93	1.21	1.3	1.31	0.47	0.4	2.76	3.26	1.18	0.19	0.33	0.29	0.56
134			cadaverine	LC/MS pos early	15308	C01672	HMDB0002322	273	1.08	1.99	1.06	8.78	7.51	350.76	0.84	1.91	1.02	1.19	7.24	338.11	0.81	27.5	0.53	3.78	176.68	0.42	7.11	332.21	0.8	23.07	0.02	0	0.11	1.45	0.88	0.92	0.61	0.64	1.05	21.19	3.64	5.49	5.83	3.86	0.66	379.35	334.45	340.13	1.13
135			N-acetyl-cadaverine	LC/MS pos early	43530		HMDB0002284	10374713	1	1.04	1.01	1	1	2.69	1.06	1.04	1.01	1.02	1	2.69	1.06	1.54	0.97	0.96	2.58	1.01	0.99	2.67	1.05	1.52	0.37	0.39	1.06	1.01	1.01	1	1	1	1	1.03	0.97	1	1.06	1.03	0.97	1.18	4.9	3.34	0.24
138			N,N,N-trimethyl-5-aminovalerate	LC/MS pos early	57687			14274897	0.89	2.48	3.59	0.8	0.71	0.84	1.28	2.63	3.8	3.46	0.75	0.88	1.36	0.88	1.45	0.29	0.34	0.52	0.2	0.23	0.36	0.25	0.85	1.53	1.8	3.48	3.02	4.41	0.87	1.27	1.46	0.9	0.71	0.57	1.27	1.58	1.24	0.66	0.97	0.9	0.68
140		Phenylalanine Metabolism	phenylalanine	LC/MS pos early	64	C00079	HMDB0000159	6140	0.86	0.06	0.6	0.84	0.66	0.61	0.23	0.06	0.64	0.36	0.71	0.66	0.25	0.59	10.41	11.58	10.67	4.09	1.11	1.03	0.39	1.66	1.09	0.38	0.35	0.93	0.44	0.51	0.47	0.55	1.17	1.4	0.5	0.41	2.78	3.37	1.21	0.46	0.74	0.67	0.61
141			N-acetylphenylalanine	LC/MS neg	33950	C03519	HMDB0000512	74839	0.96	2.16	1.64	1.1	0.86	0.85	0.72	2.21	1.67	1.79	0.88	0.86	0.73	0.85	0.76	0.4	0.39	0.33	0.53	0.52	0.44	0.47	1.02	0.85	0.83	1.94	1.3	1.76	0.67	0.91	1.36	1.65	0.74	0.53	2.24	3.12	1.39	0.6	0.89	1.14	0.67
143			N-succinyl-phenylalanine	LC/MS neg	63855			3131586	1.07	3.02	0.9	1.28	1.16	1	0.93	2.91	0.87	1.18	1.12	0.96	0.9	1.02	0.3	0.38	0.33	0.31	1.28	1.11	1.03	0.86	1.16	0.93	0.8	0.95	0.87	0.88	0.92	0.93	1.02	1.79	0.91	0.94	1.96	1.89	0.97	1	1	1	1
144			N-butyryl-phenylalanine	LC/MS neg	63406				0.89	2.59	0.71	0.92	0.76	0.33	0.16	2.74	0.75	1.04	0.81	0.35	0.17	0.45	0.27	0.29	0.13	0.06	1.08	0.47	0.23	0.44	2.29	0.49	0.21	0.72	0.68	0.72	0.94	1	1.07	1.56	0.54	0.52	2.87	3	1.04	0.27	0.38	0.36	0.7
150			phenylpyruvate	LC/MS polar	566	C00166	HMDB0000205	997	1.02	20.9	0.03	0.62	0.45	0.02	0.02	20.67	0.02	0.13	0.44	0.02	0.02	0.07	0	0.02	0	0	17.66	0.66	0.7	0.51	26.83	1.06	0.04	0.02	0.02	0.03	1	1.23	1.23	1.06	0.36	0.23	2.96	4.55	1.54	0.01	0.03	0.01	0.4
151			phenyllactate (PLA)	LC/MS neg	22130	C05607	HMDB0000779 HMDB0000563	3848	0.7	1.74	1.7	1.37	0.94	0.73	1.36	2.08	2.03	2.04	1.13	0.87	1.63	1.06	0.98	0.54	0.42	0.78	0.56	0.43	0.8	0.52	1.3	1.87	1.44	1.5	1.38	2.37	0.92	1.58	1.71	1.85	1.01	0.45	1.83	4.1	2.24	0.44	0.94	0.94	0.46
154			phenethylamine	LC/MS pos early	12142	C05332	HMDB0012275	1001	1.8	0.16	16.31	4.4	5.28	0.2	0.12	0.12	12.16	3.85	3.94	0.15	0.09	0.56	99.47	32.21	1.22	0.72	0.32	0.01	0.01	0.15	26.48	0.59	0.02	14.59	18.9	15.75	1.3	1.08	0.83	2.58	7.5	7.63	0.34	0.34	0.98	0.22	0.16	0.23	1.42
155			phenylacetate	LC/MS neg	57745	C07086	HMDB0000209	999	1.26	19.93	0.57	1.77	1.73	0.22	1.09	17.74	0.51	1.24	1.54	0.19	0.97	0.59	0.03	0.09	0.01	0.05	3.03	0.38	1.91	0.48	7.91	4.99	0.63	0.64	0.41	0.72	0.63	1.13	1.78	2	1.57	1.65	1.27	1.21	0.95	0.15	0.39	0.17	0.4
159			4-hydroxyphenylacetate	LC/MS neg	541	C00642	HMDB0000020	127	0.86	15.9	1.04	1.64	1.5	0.87	0.99	17.1	1.12	2.21	1.61	0.93	1.06	1.2	0.07	0.09	0.05	0.06	1.44	0.83	0.95	0.54	1.73	1.14	0.66	1.04	1.04	1.04	1	1.01	1.01	1.49	1.82	1.25	0.82	1.19	1.46	0.71	1.03	0.89	0.69
162		Tyrosine Metabolism	tyrosine	LC/MS neg	1299	C00082	HMDB0000158	6057	0.62	0.47	0.11	0.82	0.65	0.09	0.42	0.6	0.13	0.2	0.83	0.11	0.53	0.33	0.22	1.37	0.19	0.88	6.17	0.85	3.96	1.7	7.24	4.64	0.64	0.12	0.07	0.14	0.63	1.2	1.9	1.2	0.57	0.4	2.11	2.96	1.4	0.06	0.11	0.11	0.5
163			N-acetyltyrosine	LC/MS neg	32390		HMDB0000866	68310	1.09	2.29	1.57	0.91	0.71	0.32	0.49	2.2	1.5	1.65	0.68	0.31	0.47	0.46	0.68	0.31	0.14	0.22	0.46	0.21	0.32	0.28	2.2	1.52	0.69	1.76	1.44	1.52	0.82	0.86	1.05	1.62	0.51	0.44	3.17	3.69	1.16	0.32	0.32	0.32	1
170			tyramine	LC/MS pos early	1603	C00483	HMDB0000306	5610	0.96	1.7	93.69	0.88	0.74	1.31	0.24	1.73	95.69	35.11	0.75	1.34	0.25	0.82	55.17	0.43	0.77	0.14	0.01	0.01	0	0.02	0.56	0.19	0.33	104.13	82.94	95.23	0.8	0.91	1.15	1.22	0.64	0.51	1.9	2.38	1.25	1.86	0.9	1.34	2.06
175			4-hydroxyphenylpyruvate	LC/MS neg	1669	C01179	HMDB0000707	979	1	23.15	0.04	0.51	0.35	0.01	0.01	23.11	0.04	0.2	0.35	0.01	0.01	0.05	0	0.02	0	0	8.72	0.36	0.25	0.27	24.3	0.69	0.03	0.05	0.03	0.05	0.68	1.07	1.57	1.07	0.24	0.17	4.38	6.31	1.44	0.01	0.02	0.01	0.69
176			tyrosol	LC/MS neg	41515	C06044	HMDB0004284	10393	2.08	3.08	0.71	1.56	1.52	0.39	0.33	2.14	0.49	0.71	1.05	0.27	0.23	0.47	0.23	0.49	0.13	0.11	2.13	0.55	0.46	0.66	3.88	0.83	0.22	0.75	0.67	0.72	0.9	0.96	1.07	3.28	0.74	1.44	4.44	2.28	0.51	0.34	0.4	0.43	0.85
181			3-(4-hydroxyphenyl)lactate	LC/MS neg	32197	C03672	HMDB0000755	9378	0.58	0.85	0.34	1.88	1.41	0.25	0.41	1.11	0.44	0.56	1.85	0.32	0.54	0.74	0.4	1.66	0.29	0.48	4.17	0.73	1.21	1.32	5.71	1.66	0.29	0.31	0.35	0.36	1.14	1.15	1.01	2.47	1.44	0.8	1.72	3.09	1.8	0.15	0.29	0.35	0.51
216			o-Tyrosine	LC/MS pos early	43392		HMDB0006050	91482	0.9	0.3	1.26	0.92	0.74	0.82	0.36	0.31	1.33	0.93	0.78	0.86	0.38	0.74	4.24	2.5	2.76	1.21	0.59	0.65	0.28	0.79	0.91	0.44	0.48	1.35	1.21	1.22	0.9	0.91	1.01	1.4	0.6	0.48	2.33	2.89	1.24	0.61	0.96	0.94	0.63
227			N-formylphenylalanine	LC/MS neg	48433		HMDB0240317	7064571;759256	1	2.11	1.52	0.91	0.73	0.44	0.39	2.1	1.52	1.65	0.73	0.44	0.39	0.54	0.72	0.35	0.21	0.19	0.48	0.29	0.26	0.32	1.68	0.9	0.54	1.67	1.13	1.86	0.68	1.11	1.64	1.49	0.56	0.47	2.67	3.19	1.2	0.3	0.55	0.5	0.55
254		Tryptophan Metabolism	tryptophan	LC/MS pos early	54	C00078	HMDB0000929	6305	0.67	0.5	0.73	0.56	0.25	0.32	0.17	0.61	0.89	0.81	0.3	0.39	0.21	0.32	1.47	0.5	0.65	0.35	0.34	0.44	0.24	0.4	0.76	0.53	0.7	0.81	0.61	0.78	0.75	0.97	1.29	1.17	0.27	0.05	4.41	24.69	5.6	0.25	0.38	0.35	0.65
255			N-acetyltryptophan	LC/MS neg	33959	C03137	HMDB0013713	439917;700653	1.23	1.03	1.93	1.63	1.9	0.89	1.92	0.93	1.74	1.49	1.71	0.8	1.73	1.24	1.86	1.83	0.86	1.85	0.98	0.46	1	0.83	2.14	2.17	1.01	2.61	2.56	1.07	0.98	0.41	0.42	1.77	1.5	2.58	1.18	0.69	0.58	1.94	0.52	0.68	3.7
263			oxindolylalanine	LC/MS pos early	64568			20977764	0.89	1.16	0.83	0.67	0.41	0.13	0.06	1.23	0.88	0.96	0.44	0.14	0.07	0.2	0.72	0.36	0.11	0.05	0.5	0.16	0.07	0.21	3.19	0.48	0.15	1.11	0.73	0.71	0.66	0.64	0.97	1.23	0.36	0.16	3.4	7.72	2.27	0.11	0.15	0.13	0.76
267			kynurenine	LC/MS pos early	15140	C00328	HMDB0000684	161166	0.82	0.53	0.41	1.03	0.75	0.55	0.1	0.58	0.45	0.48	0.83	0.61	0.12	0.55	0.77	1.42	1.05	0.2	1.84	1.36	0.26	1.15	1.35	0.19	0.14	0.54	0.35	0.35	0.65	0.65	1	1.63	0.65	0.4	2.52	4.09	1.62	0.55	0.55	0.56	1
272			kynurenate	LC/MS neg	1417	C01717	HMDB0000715	3845	0.73	10.11	0.26	0.85	0.78	0.48	0.17	11.81	0.3	0.76	0.91	0.56	0.2	0.59	0.03	0.08	0.05	0.02	2.99	1.84	0.65	0.78	1.63	0.35	0.22	0.31	0.22	0.26	0.72	0.85	1.18	1.44	0.5	0.65	2.88	2.23	0.78	0.39	0.53	0.53	0.73
274			N-formylanthranilic acid	LC/MS polar	43549	C05653	HMDB0004089	101399	1.04	3.19	0.64	1.07	1.06	0.89	0.54	3.13	0.62	0.93	1.04	0.87	0.53	0.88	0.2	0.33	0.28	0.17	1.67	1.4	0.85	0.94	1.19	0.61	0.51	0.71	0.58	0.63	0.82	0.88	1.08	1.29	0.89	1.04	1.46	1.24	0.85	0.81	0.92	0.94	0.89
298			indolelactate	LC/MS neg	18349	C02043	HMDB0000671	92904	0.62	0.46	0.44	1.4	1.01	0.35	0.44	0.59	0.56	0.57	1.29	0.45	0.56	0.73	0.95	2.2	0.76	0.96	2.31	0.8	1.01	1.29	2.88	1.26	0.44	0.43	0.43	0.46	1	1.08	1.08	2.09	0.93	0.53	2.24	3.92	1.75	0.32	0.36	0.38	0.88
299			indoleacetate	LC/MS pos early	27513	C00954	HMDB0000197	802	1.36	30.34	0.48	0.79	0.8	0.86	0.41	25.97	0.41	1.16	0.68	0.74	0.35	0.64	0.02	0.03	0.03	0.01	1.66	1.79	0.85	0.55	0.93	0.48	0.51	0.67	0.42	0.4	0.62	0.59	0.95	0.78	0.8	0.81	0.97	0.96	0.99	0.59	0.71	1.55	0.83
316			indole-3-carboxylate	LC/MS neg	38116	C19837	HMDB0003320	69867	0.88	9.81	0.79	0.91	0.82	0.6	0.7	10.47	0.84	1.58	0.87	0.63	0.75	0.74	0.08	0.08	0.06	0.07	1.04	0.76	0.9	0.47	1.37	1.18	0.86	0.78	0.78	0.79	1	1.01	1.01	1.17	0.71	0.66	1.65	1.78	1.08	0.6	0.6	0.6	1
332		Leucine, Isoleucine and Valine Metabolism	leucine	LC/MS pos early	60	C00123	HMDB0000687	6106	0.75	0.36	1.11	1.26	1.03	1.38	0.25	0.42	1.28	0.97	1.19	1.59	0.29	1.1	3.04	2.83	3.79	0.69	0.93	1.25	0.23	1.14	0.75	0.18	0.24	1.36	0.97	1.02	0.72	0.75	1.05	1.94	0.82	0.68	2.36	2.84	1.2	0.98	1.75	1.53	0.56
336			N-acetylleucine	LC/MS neg	1587	C02710	HMDB0011756	70912	1.03	1.77	1.33	0.87	0.7	0.73	0.37	1.75	1.31	1.41	0.69	0.72	0.37	0.64	0.75	0.39	0.41	0.21	0.52	0.55	0.28	0.46	0.95	0.51	0.54	1.33	1.17	1.5	0.88	1.13	1.28	1.41	0.53	0.45	2.65	3.15	1.19	0.51	0.79	0.97	0.65
337			N-butyryl-leucine	LC/MS neg	63415				0.97	2.23	0.72	0.92	0.79	0.55	0.38	2.27	0.73	0.97	0.81	0.56	0.39	0.62	0.32	0.36	0.25	0.17	1.11	0.77	0.53	0.64	1.44	0.69	0.48	0.71	0.69	0.76	0.97	1.07	1.11	1.55	0.55	0.59	2.84	2.64	0.93	0.43	0.57	0.69	0.77
343			4-methyl-2-oxopentanoate	LC/MS neg	22116	C00233	HMDB0000695	70	0.71	7.2	0.02	0.67	0.53	0.02	0	8.52	0.03	0.11	0.63	0.03	0	0.08	0	0.07	0	0	24.28	1.07	0.19	0.75	22.73	0.18	0.01	0.02	0.01	0.05	0.66	2.63	3.97	1.08	0.41	0.33	2.6	3.22	1.24	0.01	0.05	0.02	0.32
347			alpha-hydroxyisocaproate	LC/MS neg	22132	C03264	HMDB0000665 HMDB0000624 HMDB00746	92779;83697;439960	0.8	1.18	31.7	0.94	0.66	0.86	1.03	1.32	35.55	15.61	0.73	0.96	1.16	0.88	26.86	0.55	0.72	0.87	0.02	0.03	0.03	0.06	0.77	1.21	1.57	24.2	35.58	37	1.47	1.53	1.04	1.65	0.54	0.32	3.06	5.19	1.69	0.6	0.97	1.08	0.62
351			isovalerate (i5:0)	LC/MS neg	44656	C08262	HMDB0000718	10430	0.77	5.45	0.26	1.18	1	0.48	0.11	6.22	0.3	0.64	1.14	0.55	0.13	0.61	0.05	0.18	0.09	0.02	3.78	1.82	0.43	0.95	2.08	0.23	0.11	0.32	0.2	0.3	0.62	0.94	1.53	1.9	0.73	0.71	2.59	2.67	1.03	0.17	1.32	0.51	0.13
353			isovalerylglycine	LC/MS neg	35107		HMDB00678	546304	1.07	2.43	1.45	0.97	0.8	0.34	0.26	2.35	1.4	1.6	0.78	0.33	0.25	0.46	0.6	0.33	0.14	0.11	0.56	0.23	0.18	0.29	2.38	0.77	0.32	1.63	1.35	1.37	0.83	0.84	1.01	1.29	0.73	0.55	1.77	2.34	1.32	0.22	0.44	0.4	0.5
385			isoleucine	LC/MS pos early	1125	C16424 C00407 C06418	HMDB0000172	6306	0.64	1.52	0.84	0.94	0.75	0.87	0.13	1.89	1.05	1.21	0.94	1.08	0.17	0.78	0.55	0.5	0.57	0.09	0.9	1.03	0.16	0.64	0.87	0.16	0.18	1.08	0.69	0.79	0.64	0.73	1.15	1.33	0.66	0.49	2	2.72	1.36	0.65	1.03	0.97	0.63
387			N-acetylisoleucine	LC/MS neg	33967		HMDB0061684	306109	0.93	4.9	0.7	0.93	0.72	4.12	0.35	5.08	0.73	1.18	0.75	4.28	0.36	1.43	0.14	0.15	0.84	0.07	1.03	5.87	0.5	1.21	0.18	0.08	0.48	0.68	0.64	0.79	0.94	1.16	1.23	1.78	0.49	0.44	3.65	4.06	1.11	3.07	4.07	5.62	0.76
394			3-methyl-2-oxovalerate	LC/MS neg	15676	C00671 C06008 C03465	HMDB0000491	440877;439286	0.87	7.81	0.09	0.98	0.77	0.07	0.02	8.37	0.09	0.29	0.82	0.08	0.02	0.17	0.01	0.1	0.01	0	8.8	0.84	0.2	0.61	10.54	0.24	0.02	0.08	0.04	0.18	0.53	2.13	4.05	1.64	0.58	0.47	2.8	3.48	1.24	0.04	0.15	0.06	0.3
395			2-hydroxy-3-methylvalerate	LC/MS neg	36746		HMDB0000317	164623	0.65	1.99	47.62	0.83	0.67	1.28	2.17	2.47	59.22	26.76	0.84	1.6	2.69	1.3	23.97	0.34	0.65	1.09	0.01	0.03	0.05	0.05	0.52	1.69	3.22	36.58	60.46	48.83	1.65	1.33	0.81	1.63	0.42	0.44	3.9	3.67	0.94	0.86	1.47	1.68	0.58
410			methylsuccinate	LC/MS polar	15745		HMDB0001844	10349	1.02	2.26	0.93	0.99	0.88	0.57	0.3	2.24	0.92	1.15	0.88	0.56	0.3	0.62	0.41	0.39	0.25	0.13	0.95	0.61	0.33	0.54	1.56	0.54	0.34	0.74	0.97	1.1	1.3	1.48	1.13	1.53	0.64	0.71	2.41	2.16	0.9	0.5	0.6	0.6	0.84
416			valine	LC/MS pos early	1649	C00183	HMDB0000883	6287	0.87	2.11	0.84	0.98	0.79	0.81	0.21	2.27	0.9	1.13	0.85	0.87	0.22	0.71	0.4	0.37	0.38	0.1	0.94	0.96	0.25	0.62	0.98	0.26	0.26	0.7	0.72	1.17	1.02	1.66	1.62	1.54	0.63	0.51	2.45	2.99	1.22	0.55	1.04	0.92	0.52
417			N-acetylvaline	LC/MS neg	1591		HMDB0011757	66789	1.01	2.36	1	1.09	0.97	1.07	0.79	2.35	1	1.24	0.97	1.06	0.78	0.98	0.42	0.41	0.45	0.33	0.97	1.07	0.78	0.79	0.91	0.73	0.81	1.02	0.98	1.01	0.96	0.99	1.03	1.52	0.78	0.77	1.95	1.98	1.02	0.87	1.13	1.23	0.77
419			N-carbamoylvaline	LC/MS neg	62852			448879	0.86	1.86	0.96	0.88	0.73	0.43	0.26	2.01	1.04	1.22	0.79	0.47	0.28	0.54	0.52	0.39	0.23	0.14	0.76	0.45	0.27	0.45	1.7	0.6	0.35	1.02	0.9	0.97	0.89	0.95	1.07	1.29	0.6	0.51	2.16	2.52	1.16	0.33	0.48	0.52	0.69
423			3-methyl-2-oxobutyrate	LC/MS neg	44526	C00141	HMDB0000019	49	0.69	2.66	0.28	0.78	0.64	0.11	0.12	3.2	0.34	0.6	0.77	0.13	0.14	0.28	0.11	0.24	0.04	0.04	2.25	0.38	0.41	0.47	5.96	1.07	0.18	0.28	0.25	0.33	0.9	1.21	1.34	1.12	0.54	0.43	2.07	2.6	1.26	0.09	0.13	0.11	0.7
424			alpha-hydroxyisovalerate	LC/MS polar	46537		HMDB0000407	99823	0.74	1.56	5.3	0.73	0.58	0.6	0.67	1.82	6.17	4.55	0.68	0.69	0.78	0.7	3.4	0.37	0.38	0.43	0.11	0.11	0.13	0.15	0.97	1.12	1.15	4.09	5.71	6.36	1.4	1.56	1.11	1.37	0.39	0.36	3.47	3.76	1.08	0.42	0.75	0.68	0.56
427			isobutyrylglycine	LC/MS neg	35437		HMDB0000730	10855600	0.52	2.65	0.69	0.69	0.56	0.55	0.38	3.66	0.96	1.34	0.78	0.76	0.53	0.73	0.26	0.21	0.21	0.14	0.82	0.8	0.55	0.55	1.03	0.69	0.67	0.82	0.49	0.82	0.6	1.01	1.67	1.21	0.4	0.37	3.06	3.24	1.06	0.42	0.82	0.49	0.51
434		Methionine, Cysteine, SAM and Taurine Metabolism	methionine	LC/MS pos early	1302	C00073	HMDB0000696	6137	0.92	1.44	0.71	0.73	0.58	0.91	0.54	1.5	0.74	0.88	0.6	0.95	0.57	0.73	0.49	0.4	0.63	0.38	0.81	1.28	0.77	0.82	0.63	0.6	0.94	0.59	0.64	0.95	1.09	1.62	1.49	1.22	0.44	0.36	2.81	3.42	1.22	0.7	1.08	1	0.65
435			N-acetylmethionine	LC/MS neg	1589	C02712	HMDB0011745	448580	0.71	3.47	2.93	1.12	0.92	1.41	3.14	4.1	3.46	3.61	1.09	1.67	3.72	1.56	0.84	0.27	0.41	0.91	0.31	0.48	1.07	0.43	0.65	2.23	3.41	1.99	1.74	7.21	0.87	3.62	4.14	2.36	0.53	0.62	4.43	3.83	0.86	0.72	1.94	2.02	0.37
437			N-formylmethionine	LC/MS neg	2829	C03145	HMDB0001015	439750	0.79	6.1	0.6	0.97	0.73	0.67	1.13	6.84	0.67	1.2	0.82	0.75	1.26	0.84	0.1	0.12	0.11	0.18	1.22	1.11	1.87	0.7	1.1	1.69	1.54	0.36	0.36	1.65	1	4.57	4.57	2.72	0.35	0.42	7.82	6.55	0.84	0.35	0.96	0.88	0.37
439			methionine sulfone	LC/MS pos early	44878		HMDB0062174	69961	0.76	2.48	1.36	0.87	0.66	0.7	0.32	2.86	1.56	1.82	0.76	0.8	0.37	0.7	0.55	0.27	0.28	0.13	0.49	0.51	0.24	0.39	0.95	0.46	0.49	2.43	1.17	0.88	0.48	0.36	0.75	1.47	0.51	0.38	2.86	3.83	1.34	0.81	0.68	0.62	1.19
440			methionine sulfoxide	LC/MS pos early	18374	C02989	HMDB0002005	158980	0.62	1.65	1.85	0.73	0.61	0.36	0.09	2.1	2.35	2.29	0.77	0.46	0.11	0.47	1.12	0.37	0.22	0.05	0.33	0.2	0.05	0.21	1.68	0.24	0.15	2.52	1.67	1.5	0.66	0.6	0.9	1.06	0.5	0.42	2.11	2.52	1.19	0.33	0.39	0.37	0.83
441			N-acetylmethionine sulfoxide	LC/MS pos early	45428			11902949	0.78	1.91	11.9	0.91	0.7	0.71	0.66	2.17	13.5	8.55	0.8	0.8	0.75	0.79	6.22	0.37	0.37	0.34	0.06	0.06	0.06	0.09	0.99	0.93	0.94	16.56	10.53	9.66	0.64	0.58	0.92	1.83	0.45	0.42	4.02	4.38	1.09	0.51	0.9	0.77	0.57
471			taurine	LC/MS pos early	2125	C00245	HMDB0000251	1123	0.82	1.46	3.42	0.7	0.39	0.21	47.09	1.62	3.78	3.06	0.44	0.23	52.01	0.65	2.34	0.27	0.14	32.17	0.12	0.06	13.77	0.21	1.92	229.11	119.21	3.92	3.4	3.01	0.87	0.77	0.88	1.43	0.34	0.13	4.17	11.39	2.73	0.22	0.18	0.22	1.21
481			3-sulfo-L-alanine	LC/MS pos early	47089	C00506	HMDB0002757	72886	0.84	2.01	1.22	0.74	0.58	0.24	0.24	2.2	1.34	1.52	0.64	0.27	0.26	0.39	0.61	0.29	0.12	0.12	0.48	0.2	0.19	0.26	2.39	0.98	0.41	1.64	1.07	1.04	0.65	0.63	0.97	0.96	0.56	0.37	1.7	2.62	1.54	0.24	0.24	0.24	1
483		Urea cycle; Arginine and Proline Metabolism	arginine	LC/MS pos early	1638	C00062	HMDB0000517	6322	1.33	1.91	0.11	2.53	2.58	0.04	1.26	1.66	0.1	0.19	2.24	0.03	1.1	0.34	0.06	1.35	0.02	0.66	23.56	0.36	11.52	1.74	64.77	31.66	0.49	0.13	0.05	0.21	0.4	1.62	4.08	2.2	2.92	2.68	0.75	0.82	1.09	0.03	0.04	0.06	0.76
487			ornithine	LC/MS pos early	1493	C00077	HMDB0000214	6262	0.7	1.73	52.21	0.76	0.57	0.14	4.55	2.07	62.52	26.67	0.68	0.16	5.44	0.49	30.2	0.33	0.08	2.63	0.01	0	0.09	0.02	4.18	33.59	8.04	59.16	42.98	55.98	0.73	0.95	1.3	1.25	0.46	0.32	2.74	3.97	1.45	0.12	0.2	0.1	0.63
489			3-amino-2-piperidone	LC/MS pos early	62853		HMDB0000323	5200225	0.84	2.1	9.56	0.91	0.73	0.65	2.95	2.29	10.41	7.13	0.8	0.71	3.21	0.93	4.55	0.35	0.31	1.41	0.08	0.07	0.31	0.13	1.12	4.51	4.02	10.68	8.12	10.07	0.76	0.94	1.24	1.39	0.59	0.48	2.36	2.9	1.23	0.49	0.83	0.69	0.58
491			2-oxoarginine*	LC/MS pos early	55072	C03771	HMDB0004225	558	0.46	3.02	0	0.03	0.01	0	0	4.46	0	0.01	0.01	0	0	0	0	0	0	0	15.01	0.33	2.51	0.27	45.67	7.63	0.17	0	0	0	0.98	1.16	1.19	0.87	0	0	1135.01	807.51	0.71	0	0	0	1
492			citrulline	LC/MS pos early	2132	C00327	HMDB0000904	9750	0.88	1.51	9.93	1.12	0.93	0.16	1.36	1.61	10.57	6.6	0.99	0.17	1.44	0.5	6.57	0.62	0.11	0.9	0.09	0.02	0.14	0.07	5.71	8.32	1.46	9.29	8.24	12.78	0.89	1.38	1.55	1.52	0.82	0.64	1.84	2.36	1.28	0.13	0.22	0.14	0.59
493			homoarginine	LC/MS pos early	22137	C01924	HMDB0000670	9085	1.04	2.19	0.92	1.23	1.25	10.1	0.92	2.14	0.9	1.12	1.22	9.9	0.91	2.87	0.42	0.57	4.62	0.42	1.36	11.01	1.01	2.57	0.12	0.09	0.74	0.91	0.91	0.93	1	1.01	1.01	1.49	1.01	1.29	1.47	1.16	0.79	6.09	13.4	12.63	0.45
494			homocitrulline	LC/MS pos early	22138	C02427	HMDB0000679	65072	0.83	2.56	1.23	0.58	0.52	0.42	0.2	2.8	1.34	1.61	0.57	0.46	0.22	0.45	0.48	0.2	0.16	0.08	0.42	0.34	0.16	0.28	1.23	0.47	0.38	1.11	1.21	1.37	1.09	1.23	1.13	0.88	0.38	0.41	2.33	2.14	0.92	0.32	0.67	0.35	0.47
495			proline	LC/MS pos early	1898	C00148 C000763	HMDB0000162 HMDB0003411	145742;614;8988	0.72	2.64	1.92	0.14	0.08	0.02	1.08	3.12	2.27	2.45	0.09	0.02	1.27	0.07	0.73	0.03	0.01	0.41	0.04	0.01	0.56	0.03	4.89	69.73	14.27	2.12	1.54	2.18	0.73	1.03	1.42	0.24	0.08	0.02	2.96	10.72	3.62	0.02	0.01	0.01	1.44
498			dimethylarginine (SDMA + ADMA)	LC/MS pos early	36808	C21189 C03626	HMDB0003334 HMDB0001539	123831;169148	0.97	1.4	1.66	1.47	1.13	0.87	0.59	1.42	1.69	1.62	1.15	0.88	0.6	0.93	1.19	0.81	0.62	0.42	0.68	0.52	0.35	0.58	1.31	0.68	0.52	1.88	1.37	1.78	0.73	0.95	1.3	2.85	0.76	0.67	3.77	4.25	1.13	0.87	0.87	0.87	1
499			N-acetylarginine	LC/MS pos early	33953	C02562	HMDB0004620	67427	0.52	1.1	0.86	0.39	0.23	0.14	0.76	1.53	1.2	1.28	0.32	0.2	1.06	0.31	0.79	0.21	0.13	0.7	0.27	0.16	0.89	0.24	1.64	5.39	3.29	1.5	0.7	0.62	0.47	0.41	0.88	1.03	0.15	0.08	7.06	12.15	1.72	0.12	0.2	0.12	0.61
501			carboxymethylarginine	LC/MS pos early	64071		HMDB39111		0.95	0.72	2.41	0.96	0.81	5.37	0.6	0.74	2.47	1.82	0.84	5.5	0.61	1.79	3.35	1.13	7.47	0.83	0.34	2.23	0.25	0.98	0.15	0.11	0.73	3.12	1.71	2.6	0.55	0.83	1.52	1.08	0.86	0.58	1.26	1.87	1.48	4.08	6.24	6.06	0.65
508			N-delta-acetylornithine	LC/MS neg	43249	C00437	HMDB0003357	9920500	1.02	1.7	1.78	0.97	0.81	0.6	0.4	1.69	1.76	1.74	0.8	0.6	0.4	0.64	1.05	0.48	0.36	0.23	0.46	0.34	0.22	0.37	1.34	0.66	0.49	2.48	1.57	1.45	0.63	0.58	0.92	1.43	0.66	0.56	2.15	2.54	1.18	0.48	0.66	0.7	0.73
509			N-alpha-acetylornithine	LC/MS pos early	32984	C00437	HMDB0003357	439232	0.92	2.09	1.25	0.82	0.74	0.28	0.37	2.18	1.31	1.48	0.77	0.29	0.38	0.46	0.6	0.35	0.13	0.18	0.59	0.22	0.29	0.31	2.64	1.31	0.49	1.25	1.25	1.25	1	1	1	1.14	0.59	0.6	1.94	1.9	0.98	0.21	0.39	0.27	0.54
513			trans-4-hydroxyproline	LC/MS pos early	32306	C01157	HMDB0000725	5810	0.66	1.85	9.11	1.14	0.85	1.95	2.53	2.27	11.17	7.5	1.05	2.39	3.1	1.74	4.93	0.46	1.05	1.37	0.09	0.21	0.28	0.23	0.44	1.3	2.97	9.59	6.38	12.35	0.67	1.29	1.94	2.34	0.56	0.47	4.18	4.93	1.18	1.57	2.67	1.77	0.59
522			argininate*	LC/MS pos early	57461		HMDB0003148	160437	0.66	0.38	0.44	0.54	0.47	0.34	0.38	0.47	0.54	0.52	0.58	0.42	0.47	0.49	1.14	1.24	0.9	0.99	1.09	0.78	0.87	0.95	1.39	1.11	0.8	0.43	0.43	0.45	1	1.05	1.05	0.73	0.41	0.36	1.8	2.02	1.12	0.34	0.34	0.34	1
527		Creatine Metabolism	guanidinoacetate	LC/MS pos early	43802	C00581	HMDB0000128	763	0.72	1.44	0.39	0.41	0.51	1.38	0.25	1.7	0.46	0.64	0.6	1.64	0.29	0.83	0.27	0.35	0.96	0.17	1.3	3.55	0.64	1.3	0.37	0.18	0.49	0.38	0.38	0.42	1	1.1	1.1	0.22	0.74	0.79	0.3	0.28	0.93	1.63	1.15	1.41	1.42
528			creatine	LC/MS pos early	27718	C00300	HMDB0000064	586	1.01	1	5.12	0.62	0.57	1.2	2.48	1	5.11	3.4	0.57	1.19	2.48	0.97	5.1	0.57	1.19	2.47	0.11	0.23	0.48	0.28	0.48	2.07	4.35	5.6	5.68	4.23	1.01	0.76	0.75	0.62	0.62	0.49	1.01	1.28	1.27	0.95	1.46	1.24	0.65
529			creatinine	LC/MS pos early	513	C00791	HMDB0000562	588	1.04	0.68	3.91	0.79	0.72	0.92	2.31	0.67	3.83	2.48	0.7	0.9	2.26	0.92	5.71	1.05	1.34	3.37	0.18	0.24	0.59	0.37	0.78	2.51	3.22	4.48	3.62	3.69	0.81	0.82	1.02	0.77	0.8	0.59	0.96	1.3	1.35	0.78	0.97	1.03	0.81
534		Polyamine Metabolism	agmatine	LC/MS pos early	15496	C00179	HMDB0001432	199	1.03	4.96	0.6	0.84	0.69	0.48	0.47	4.88	0.59	1	0.68	0.47	0.46	0.55	0.12	0.14	0.1	0.09	1.14	0.79	0.78	0.55	1.44	0.98	0.68	0.85	0.5	0.51	0.59	0.6	1.02	1.47	0.48	0.46	3.03	3.22	1.06	0.48	0.48	0.48	1
537			putrescine	LC/MS pos early	1408	C00134	HMDB0001414	1045	0.6	2.85	0.01	1.02	0.67	0.18	0.01	3.68	0.02	0.06	0.86	0.23	0.01	0.27	0	0.23	0.06	0	52.58	13.85	0.82	4.23	3.8	0.06	0.02	0.02	0.01	0.01	0.74	0.68	0.91	2.48	0.42	0.29	5.91	8.64	1.46	0.2	0.17	0.16	1.19
538			N-acetylputrescine	LC/MS pos early	37496	C02714	HMDB0002064	122356	1.17	0.42	0	0.17	0.07	0.28	0	0.39	0	0.01	0.07	0.25	0	0.07	0.01	0.17	0.66	0	15.85	60.38	0.24	5	0.26	0	0.02	0.01	0	0	0.8	0.85	1.07	1.29	0.02	0.01	60.61	94.48	1.56	0.12	0.49	0.35	0.25
545			spermidine	LC/MS pos early	485	C00315	HMDB0001257	1102	0.36	16.36	11.66	0.71	0.37	0.76	0.1	27.2	19.39	21.1	0.62	1.26	0.17	0.7	0.71	0.02	0.05	0.01	0.03	0.06	0.01	0.03	0.49	0.13	0.27	18.07	4.7	18.66	0.26	1.03	3.97	0.65	0.78	0.1	0.82	6.24	7.58	0.58	0.44	1.7	1.32
549			diacetylspermidine*	LC/MS pos early	62105	C03413	HMDB0002172	132680	0.6	2.04	10.2	0.64	0.49	5.2	0.28	2.63	13.17	8.8	0.63	6.71	0.36	1.6	5.01	0.24	2.55	0.14	0.05	0.51	0.03	0.18	0.09	0.05	0.56	9.19	8.73	13.23	0.95	1.44	1.52	1.13	0.37	0.29	3.1	3.97	1.28	1.91	12.58	5.84	0.15
550			(N(1) + N(8))-acetylspermidine	LC/MS pos early	57814	C00612 C01029	HMDB0001276 HMDB0002189	123689;496	0.33	5.6	2.28	0.36	0.18	5.59	0.03	9.78	3.98	4.99	0.32	9.77	0.06	1.08	0.41	0.03	1	0.01	0.08	2.45	0.01	0.22	0.03	0.01	0.18	1.69	1.72	4.08	1.02	2.42	2.37	1.62	0.08	0.05	20.06	35.82	1.79	2.66	11.88	5.53	0.22
552			spermine	LC/MS pos early	603	C00750	HMDB0001256	1103	0.28	2.08	0.33	0.88	0.5	0.23	0.14	3.91	0.62	0.99	0.93	0.42	0.27	0.56	0.16	0.24	0.11	0.07	1.49	0.68	0.43	0.56	2.2	0.63	0.29	0.92	0.23	0.17	0.25	0.19	0.73	0.85	0.9	0.16	0.94	5.28	5.61	0.23	0.23	0.23	1
554			N1,N12-diacetylspermine	LC/MS pos early	52987	C03413	HMDB0002172	132680	1.09	1.2	1.55	1	0.98	1.01	0.89	1.15	1.49	1.39	0.94	0.97	0.85	0.94	1.29	0.81	0.84	0.74	0.63	0.65	0.57	0.67	0.97	0.88	0.91	1.13	1.65	1.98	1.46	1.75	1.2	1.01	1	0.93	1.01	1.09	1.08	1.01	1.01	1.01	1
563		Guanidino and Acetamido Metabolism	4-guanidinobutanoate	LC/MS pos early	15681	C01035	HMDB0003464	500	0.89	0.9	0.13	0.2	0.1	0.03	0.02	0.96	0.14	0.23	0.11	0.03	0.02	0.05	0.15	0.12	0.03	0.02	0.77	0.2	0.16	0.21	3.92	0.81	0.21	0.16	0.1	0.15	0.61	0.94	1.55	1.25	0.03	0.03	40.76	42.35	1.04	0.02	0.03	0.04	0.47
579		Glutathione Metabolism	5-oxoproline	LC/MS neg	1494	C01879 C02237	HMDB0000267	439685;7405	0.88	2.17	0.96	0.98	0.83	0.63	0.16	2.32	1.02	1.25	0.88	0.67	0.17	0.62	0.44	0.38	0.29	0.07	0.86	0.66	0.16	0.49	1.31	0.25	0.19	1.11	0.78	1.02	0.7	0.92	1.32	1.39	0.7	0.58	1.99	2.38	1.19	0.39	0.83	0.77	0.48
584			ophthalmate	LC/MS pos early	34592		HMDB0005765	7018721	0.88	3.64	2.66	0.32	0.28	0.15	0.21	3.89	2.84	3.07	0.3	0.16	0.23	0.22	0.73	0.08	0.04	0.06	0.1	0.06	0.08	0.07	1.86	1.43	0.77	3.39	1.26	4.41	0.37	1.3	3.49	0.37	0.29	0.21	1.28	1.78	1.38	0.15	0.15	0.15	1
634	Peptide	Gamma-glutamyl Amino Acid	gamma-glutamylglutamate	LC/MS pos early	36738	C05282	HMDB0011737	92865	1.17	3.07	1.51	0.6	0.39	0.27	0.14	2.84	1.4	1.67	0.36	0.25	0.13	0.26	0.49	0.13	0.09	0.04	0.26	0.18	0.09	0.16	1.44	0.5	0.35	1.58	1.35	1.63	0.86	1.04	1.21	1.18	0.31	0.16	3.85	7.33	1.91	0.29	0.35	0.2	0.82
635			gamma-glutamylglutamine	LC/MS pos early	2730	C05283	HMDB0011738	150914	1.07	3.13	1.28	0.76	0.63	0.62	0.37	3.03	1.24	1.55	0.61	0.6	0.35	0.56	0.41	0.2	0.2	0.12	0.49	0.48	0.29	0.36	1.01	0.59	0.58	1.52	1.11	1.25	0.73	0.82	1.13	1.02	0.57	0.42	1.78	2.41	1.35	0.82	0.57	0.51	1.45
638			gamma-glutamylisoleucine*	LC/MS pos early	34456		HMDB0011170	22885096	1.24	3.07	1.17	0.95	0.85	1.25	0.56	2.76	1.05	1.34	0.76	1.12	0.51	0.85	0.38	0.28	0.41	0.18	0.73	1.07	0.48	0.64	0.68	0.45	0.66	1.91	1.16	0.72	0.61	0.38	0.62	1.13	0.8	0.68	1.42	1.66	1.16	1.23	1.17	1.35	1.05
639			gamma-glutamylleucine	LC/MS pos early	18369		HMDB0011171	151023	0.67	1.19	0.3	0.44	0.34	0.52	0.2	1.46	0.37	0.52	0.42	0.64	0.24	0.46	0.25	0.29	0.44	0.17	1.14	1.73	0.66	0.89	0.66	0.38	0.58	0.28	0.33	0.31	1.18	1.11	0.94	0.67	0.28	0.21	2.38	3.16	1.33	0.6	0.43	0.56	1.4
640			gamma-glutamyl-alpha-lysine	LC/MS pos early	55015			65254	0.95	1.56	0.56	0.58	0.56	0.76	0.47	1.6	0.57	0.74	0.58	0.78	0.48	0.64	0.36	0.36	0.49	0.3	1.01	1.37	0.85	0.87	0.74	0.62	0.84	0.7	0.47	0.52	0.68	0.74	1.09	0.61	0.56	0.52	1.09	1.16	1.06	0.9	0.8	0.62	1.13
641			gamma-glutamyl-epsilon-lysine	LC/MS pos early	33934		HMDB0003869	7015685	0.85	1.45	0.73	0.45	0.33	0.16	0.18	1.57	0.79	0.94	0.35	0.17	0.2	0.24	0.51	0.23	0.11	0.13	0.45	0.22	0.25	0.25	2.04	1.13	0.55	0.97	0.55	0.74	0.56	0.77	1.36	0.59	0.35	0.17	1.68	3.45	2.05	0.16	0.16	0.16	1
653		Dipeptide Derivative	leucylhydroxyproline*	LC/MS pos early	63052		HMDB0028930	20847829	1.12	0.77	5.48	0.98	0.94	0.95	0.81	0.73	5.18	3.18	0.89	0.9	0.77	0.87	7.08	1.21	1.23	1.05	0.17	0.17	0.15	0.28	0.98	0.85	0.86	5.29	2.58	12.09	0.49	2.28	4.69	0.94	1.03	0.86	0.92	1.09	1.19	0.95	0.95	0.95	1
663		Dipeptide	alanylleucine	LC/MS pos early	37093		HMDB0028691	259583	1.23	0.61	12.15	1.23	1.01	0.76	0.65	0.55	10.95	5.18	0.91	0.68	0.58	0.76	20.03	1.66	1.25	1.06	0.08	0.06	0.05	0.15	1.33	0.85	0.64	15.51	8.76	13.21	0.56	0.85	1.51	0.77	1.96	0.68	0.39	1.14	2.88	0.76	0.76	0.76	1
744			cyclo(gly-phe)	LC/MS neg	37102			7076549	1.25	1.43	4.04	1.04	0.95	0.98	1.82	1.28	3.61	2.78	0.85	0.87	1.62	0.94	2.83	0.66	0.68	1.27	0.23	0.24	0.45	0.34	0.97	1.86	1.92	4.35	3.99	3.81	0.92	0.88	0.96	1.07	1.02	0.78	1.05	1.36	1.3	0.98	0.98	0.98	1
745			cyclo(gly-pro)	LC/MS pos early	37077			193540	1.01	2.47	9.7	1.01	0.79	1.74	2.67	2.45	9.64	6.84	0.79	1.73	2.65	1.31	3.93	0.32	0.7	1.08	0.08	0.18	0.28	0.19	0.46	1.54	3.37	11.27	7.22	11.21	0.64	1	1.55	1.89	0.55	0.48	3.47	3.91	1.13	0.98	2.82	1.9	0.35
750			cyclo(his-pro)	LC/MS neg	52353		HMDB0002053	65137;449094	0.88	1.89	0.16	0.91	0.76	0.56	0.05	2.01	0.17	0.31	0.81	0.59	0.05	0.48	0.08	0.4	0.3	0.03	4.75	3.5	0.32	1.53	1.36	0.09	0.07	0.18	0.14	0.16	0.79	0.91	1.15	1.36	0.61	0.52	2.22	2.6	1.17	0.41	0.64	0.66	0.63
751			cyclo(his-pro) (D,L)*	LC/MS neg	62841				0.78	2.39	0.41	0.95	0.8	1.16	0.1	2.7	0.46	0.72	0.9	1.31	0.12	0.79	0.17	0.33	0.49	0.04	1.95	2.83	0.25	1.1	0.69	0.09	0.13	0.42	0.37	0.44	0.88	1.05	1.18	1.52	0.6	0.56	2.55	2.73	1.07	0.87	1.33	1.35	0.66
762			cyclo(leu-pro)	LC/MS pos early	37104		HMDB0034276	7074739	0.96	2.52	0.46	1.01	0.81	1.96	0.14	2.57	0.47	0.72	0.83	1.99	0.15	0.94	0.18	0.32	0.78	0.06	1.75	4.21	0.31	1.3	0.41	0.07	0.18	0.51	0.4	0.49	0.79	0.98	1.23	1.64	0.62	0.53	2.64	3.11	1.18	1.34	2.51	2.21	0.54
769			cyclo(phe-pro)	LC/MS pos early	44875	C11847		443440	0.63	2.23	0.25	0.92	0.78	1.74	0.1	2.82	0.32	0.55	0.99	2.2	0.12	1.03	0.11	0.35	0.78	0.04	3.11	6.93	0.38	1.88	0.45	0.05	0.12	0.26	0.24	0.26	0.9	0.99	1.1	1.32	0.64	0.56	2.06	2.34	1.14	1.34	2.09	1.88	0.64
770			cyclo(phe-pro) (L,D)*	LC/MS pos early	43787			99895	0.92	2.62	0.71	0.95	0.83	3.63	0.25	2.74	0.74	1.03	0.86	3.79	0.26	1.37	0.27	0.31	1.38	0.1	1.17	5.13	0.35	1.34	0.23	0.07	0.3	0.68	0.64	0.81	0.95	1.19	1.25	1.55	0.58	0.63	2.69	2.46	0.91	2.71	4.39	4.02	0.62
780			cyclo(pro-tyr)	LC/MS neg	43522	C10605	HMDB0034276	119404	0.81	2.79	0.18	1	0.83	1.11	0.03	3.1	0.2	0.39	0.92	1.23	0.03	0.64	0.06	0.3	0.4	0.01	4.67	6.25	0.15	1.62	0.75	0.02	0.03	0.19	0.15	0.2	0.81	1.05	1.29	1.61	0.62	0.56	2.58	2.87	1.11	0.78	1.35	1.28	0.58
781			cyclo(pro-tyr) (D,L)*	LC/MS neg	62872	C10605		119404	0.64	2	0.37	0.89	0.71	2.38	0.08	2.49	0.46	0.7	0.89	2.97	0.1	1.09	0.19	0.36	1.19	0.04	1.93	6.43	0.22	1.55	0.3	0.03	0.11	0.39	0.34	0.38	0.88	0.96	1.09	1.38	0.57	0.47	2.42	2.96	1.22	1.84	2.44	3.01	0.75
818			glycylisoleucine	LC/MS pos early	36659		HMDB0028844	259613	0.87	0.36	8.06	0.71	0.61	0.33	0.25	0.39	8.62	3.98	0.66	0.36	0.27	0.44	22.14	1.68	0.92	0.68	0.08	0.04	0.03	0.11	1.84	0.74	0.4	10.19	6.92	7.42	0.68	0.73	1.07	0.9	0.57	0.45	1.58	1.98	1.25	0.33	0.33	0.33	1
819			glycylleucine	LC/MS pos early	34398	C02155	HMDB0000759	92843	0.88	0.26	9	0.67	0.67	0.23	0.19	0.28	9.61	3.96	0.71	0.25	0.21	0.38	34.61	2.56	0.9	0.74	0.07	0.03	0.02	0.1	2.84	0.83	0.29	11.11	7.38	8.9	0.66	0.8	1.21	0.81	0.55	0.65	1.47	1.25	0.85	0.23	0.23	0.23	1
829			glycylvaline	LC/MS pos early	18357		HMDB0028854	2724807	0.69	0.98	3.67	0.29	0.34	0.01	0.15	1.18	4.42	3.18	0.4	0.01	0.18	0.06	3.73	0.34	0.01	0.15	0.09	0	0.04	0.02	65.85	29.1	0.44	4.44	3.02	3.69	0.68	0.83	1.22	0.6	0.14	0.46	4.34	1.28	0.3	0.01	0	0	1.74
853			isoleucylglycine	LC/MS neg	40008		HMDB0028907	342532	2.93	2.55	1.82	2.08	1.37	0.48	0.28	1.49	1.06	1.16	0.8	0.28	0.16	0.41	0.71	0.54	0.19	0.11	0.75	0.27	0.15	0.35	2.83	0.58	0.2	2.15	1.71	1.64	0.79	0.76	0.96	8.37	0.52	0.59	16.26	14.11	0.87	0.48	0.48	0.48	1
872			leucylglycine	LC/MS pos early	40045		HMDB0028929	79070	0.5	0.16	1.36	0.81	0.97	0.09	0.09	0.22	1.92	1.12	1.36	0.12	0.13	0.35	8.63	6.1	0.55	0.59	0.71	0.06	0.07	0.31	11.07	1.08	0.1	2.02	1.22	1.03	0.61	0.51	0.84	0.72	0.91	1.38	0.79	0.52	0.66	0.09	0.09	0.09	1
892			lysylleucine	LC/MS pos early	40020		HMDB0028955	4682588	1.12	0.83	4.81	1.74	3.3	0.71	0.78	0.78	4.55	2.93	3.12	0.67	0.73	1.32	5.82	3.99	0.86	0.94	0.69	0.15	0.16	0.45	4.63	1.09	0.24	4.84	5.44	4.22	1.12	0.87	0.78	1.14	2.64	11.85	0.43	0.1	0.22	0.71	0.71	0.71	1
926			phenylalanylglycine	LC/MS pos early	41370		HMDB0028995	6992304	0.5	0.21	1.56	0.54	0.38	0.19	0.19	0.3	2.19	1.33	0.53	0.27	0.27	0.36	7.29	1.78	0.9	0.88	0.24	0.12	0.12	0.27	1.98	0.98	0.5	1.86	1.16	1.75	0.62	0.94	1.51	0.83	0.35	0.19	2.38	4.49	1.89	0.19	0.19	0.19	1
947			prolylglycine	LC/MS pos early	40703		HMDB0011178	6426709	1.1	2.44	6	1.45	1.05	1.81	2.68	2.33	5.73	4.58	1	1.73	2.56	1.45	2.45	0.43	0.74	1.1	0.17	0.3	0.45	0.32	0.58	1.48	2.56	7.36	5.48	5.35	0.74	0.73	0.97	2.45	0.86	0.55	2.83	4.49	1.59	2.43	2.96	0.83	0.82
1033			valylglutamine	LC/MS pos early	42079		HMDB0029125	5253209	1.19	0.69	3.57	0.97	0.91	0.93	0.73	0.63	3.27	2.17	0.84	0.86	0.67	0.82	5.2	1.33	1.36	1.07	0.26	0.26	0.21	0.38	0.98	0.79	0.8	4.51	3.09	3.25	0.68	0.72	1.05	0.91	1.04	0.8	0.88	1.14	1.3	0.93	0.93	0.93	1
1034			valylglycine	LC/MS neg	40475		HMDB0029127	136487	1.29	0.65	6.51	1.26	1.05	0.89	0.65	0.57	5.73	3.22	0.92	0.79	0.57	0.8	9.98	1.61	1.37	0.99	0.16	0.14	0.1	0.25	1.17	0.73	0.62	8.13	5.83	5.82	0.72	0.72	1	1.55	1.03	0.72	1.5	2.15	1.43	0.89	0.89	0.89	1
1037			valylleucine	LC/MS pos early	39994		HMDB0029131	352039	1.17	0.71	3.18	0.98	0.92	0.94	0.75	0.66	2.94	2.02	0.85	0.87	0.7	0.83	4.47	1.3	1.32	1.06	0.29	0.3	0.24	0.41	0.98	0.8	0.82	3.82	2.55	3.28	0.67	0.86	1.29	0.92	1.04	0.82	0.89	1.13	1.27	0.94	0.94	0.94	1
1064		Polypeptide	alanyl-glutamyl-meso-diaminopimelate	LC/MS pos early	53165			826	1.71	0.97	0.09	0.47	0.22	0.03	0.03	0.74	0.07	0.12	0.17	0.02	0.02	0.05	0.09	0.23	0.03	0.03	2.45	0.32	0.29	0.41	7.77	0.92	0.12	0.14	0.06	0.09	0.45	0.66	1.47	1.41	0.16	0.05	9.01	28.92	3.21	0.03	0.03	0.03	1
1223	Carbohydrate	Glycolysis, Gluconeogenesis, and Pyruvate Metabolism	glucose	LC/MS polar	48152	C00031	HMDB0000122	5793	1.53	0.77	10.42	0.93	0.85	0.92	0.61	0.62	8.42	4.39	0.69	0.74	0.49	0.68	13.52	1.1	1.19	0.79	0.08	0.09	0.06	0.15	0.92	0.67	0.72	120.94	2.82	3.32	0.02	0.03	1.18	0.95	0.91	0.7	1.05	1.36	1.3	0.92	0.92	0.92	1
1237			3-phosphoglycerate	LC/MS neg	1414	C00597	HMDB0000807	724	1.59	0.21	0.84	0.47	0.35	0.47	0.11	0.17	0.66	0.47	0.27	0.37	0.08	0.26	3.91	1.62	2.2	0.49	0.41	0.56	0.13	0.56	0.74	0.22	0.3	2.2	0.61	0.43	0.28	0.2	0.71	1.61	0.14	0.18	11.54	8.76	0.76	0.31	0.55	0.61	0.56
1238			phosphoenolpyruvate (PEP)	LC/MS neg	597	C00074	HMDB0000263	1005	1.54	0.88	0.83	0.5	0.35	0.21	0.07	0.71	0.67	0.68	0.28	0.17	0.06	0.18	0.94	0.4	0.24	0.08	0.43	0.26	0.09	0.27	1.65	0.35	0.21	1.63	0.38	0.91	0.23	0.56	2.4	2.74	0.09	0.17	30.03	15.79	0.53	0.1	0.42	0.24	0.23
1240			lactate	LC/MS polar	527	C00186	HMDB0000190	612	0.97	1.79	8.36	0.3	0.2	0.14	1.58	1.82	8.5	5.78	0.2	0.14	1.6	0.23	4.66	0.11	0.08	0.88	0.02	0.02	0.19	0.04	1.45	11.58	7.99	5.61	11.41	9.14	2.03	1.63	0.8	0.63	0.14	0.09	4.56	7.14	1.56	0.13	0.16	0.12	0.79
1243			glycerate	LC/MS polar	1572	C00258	HMDB0006372 HMDB0000139	752;439194	1.4	1.52	17.69	0.91	0.64	0.79	0.85	1.28	14.93	8.08	0.54	0.66	0.72	0.61	11.64	0.42	0.52	0.56	0.04	0.04	0.05	0.08	0.81	1.08	1.34	26.42	10.74	19.49	0.41	0.74	1.81	1.29	0.64	0.31	2.02	4.14	2.05	0.54	0.98	0.92	0.55
1263		Pentose Metabolism	ribonate	LC/MS polar	27731	C01685	HMDB0000867	5460677	1.5	2.72	2.16	1.12	0.89	1.62	0.57	2.23	1.77	1.87	0.72	1.33	0.47	0.88	0.79	0.33	0.6	0.21	0.41	0.75	0.27	0.47	0.55	0.35	0.65	2.52	2.13	1.89	0.84	0.75	0.89	1.9	0.66	0.55	2.86	3.46	1.21	0.86	1.42	3.52	0.61
1283			arabonate/xylonate	LC/MS polar	48255	C00502 C05411	HMDB0000539	122045;6602431	1.18	2.24	6.63	0.75	0.58	1.84	0.72	2.06	6.1	4.65	0.53	1.69	0.67	0.9	2.96	0.26	0.82	0.32	0.09	0.28	0.11	0.19	0.32	0.39	1.25	11.11	5.66	4.63	0.51	0.42	0.82	1.58	0.36	0.35	4.44	4.52	1.02	1.37	2.22	2.04	0.62
1290			lyxonate	LC/MS polar	61858		HMDB0060255		0.85	1.88	1.97	1.02	0.8	0.9	0.61	2.04	2.14	2.11	0.86	0.98	0.66	0.88	1.05	0.42	0.48	0.32	0.4	0.46	0.31	0.42	0.88	0.68	0.77	2.46	1.93	1.61	0.78	0.66	0.83	1.6	0.64	0.49	2.5	3.27	1.31	0.58	1.26	1.01	0.46
1326		Disaccharides and Oligosaccharides	sucrose	LC/MS polar	1519	C00089	HMDB0000258	5988	0.99	0.99	1.03	0.99	0.99	7.23	1.28	1	1.04	1.03	1	7.28	1.29	2.43	1.04	1	7.31	1.3	0.96	7.02	1.25	2.36	0.14	0.18	1.29	1.03	1.03	1.03	1	1	1	0.95	1.04	0.99	0.91	0.95	1.04	6.99	7.3	7.41	0.96
1328			trehalose	LC/MS polar	15573	C01083	HMDB0000975	7427	0.78	2.93	0.23	0.63	0.71	0.09	0.13	3.32	0.26	0.49	0.8	0.1	0.15	0.26	0.08	0.24	0.03	0.04	3.06	0.38	0.55	0.52	8.1	1.47	0.18	0.22	0.22	0.26	1	1.19	1.19	0.58	0.69	0.89	0.84	0.65	0.77	0.09	0.09	0.09	1
1347		Fructose, Mannose and Galactose Metabolism	fructose	LC/MS polar	48195	C00095	HMDB0000660	2723872	1.01	1.31	2.97	0.92	0.89	0.93	0.78	1.3	2.95	2.4	0.88	0.93	0.78	0.88	2.28	0.68	0.72	0.6	0.3	0.31	0.26	0.37	0.95	0.84	0.88	0.8	0.8	41.58	1	52.26	52.26	0.94	0.9	0.83	1.04	1.13	1.08	0.93	0.93	0.93	1
1352			mannitol/sorbitol	LC/MS polar	46142	C00392 C00794	HMDB0000247 HMDB0000765	6251;5780	0.88	2.59	0.71	0.65	0.63	0.16	0.17	2.76	0.76	1.05	0.67	0.17	0.18	0.3	0.28	0.24	0.06	0.06	0.88	0.22	0.23	0.29	4.04	1.07	0.26	0.79	0.64	0.72	0.81	0.92	1.13	0.77	0.56	0.58	1.37	1.33	0.97	0.16	0.16	0.16	1
1419		Aminosugar Metabolism	N-acetylneuraminate	LC/MS pos early	32377	C00270	HMDB0000230	439197	1	7.1	0.4	0.32	0.19	0.4	0.04	7.1	0.4	0.82	0.19	0.4	0.04	0.21	0.06	0.03	0.06	0.01	0.47	0.99	0.1	0.25	0.47	0.11	0.22	0.39	0.36	0.46	0.92	1.19	1.29	0.73	0.14	0.06	5.25	11.44	2.18	0.27	0.52	0.46	0.51
1423			N-acetylmuramate	LC/MS neg	18354	C02713	HMDB0060493	5462244	0.5	1.93	0.89	0.5	0.37	0.18	0.3	2.73	1.26	1.52	0.52	0.25	0.42	0.37	0.46	0.19	0.09	0.15	0.42	0.2	0.34	0.24	2.09	1.68	0.8	1.24	0.61	0.92	0.49	0.74	1.5	1.24	0.2	0.2	6.19	6.06	0.98	0.18	0.18	0.18	1
1432			erythronate*	LC/MS polar	42420		HMDB0000613	2781043	0.96	0.26	3.21	1.23	0.97	1.15	0.59	0.26	3.27	1.74	0.99	1.17	0.6	0.99	12.39	3.74	4.44	2.26	0.3	0.36	0.18	0.57	0.84	0.51	0.6	3.86	2.36	3.62	0.61	0.94	1.53	1.88	0.81	0.6	2.31	3.13	1.35	0.8	1.29	1.47	0.62
1434			N-acetylglucosamine/N-acetylgalactosamine	LC/MS pos early	46539	C01074	HMDB0000212 HMDB0000215	84265;439174	1.75	2.62	2.17	1.62	1.3	1.58	0.81	1.98	1.64	1.72	0.99	1.19	0.61	1	0.83	0.5	0.6	0.31	0.6	0.73	0.37	0.58	0.83	0.51	0.62	3.22	1.5	2.12	0.46	0.66	1.42	2.19	1.21	0.84	1.81	2.59	1.43	0.96	2.08	1.99	0.46
1436		Advanced Glycation End-product	N6-carboxymethyllysine	LC/MS pos early	36713		HMDB0240347	123800	1.1	1.61	1.49	0.57	0.5	3.31	0.35	1.54	1.42	1.45	0.47	3.16	0.34	1.02	0.93	0.31	2.06	0.22	0.33	2.22	0.24	0.7	0.15	0.11	0.71	2.02	0.97	1.69	0.48	0.83	1.74	0.61	0.53	0.38	1.16	1.61	1.38	2.39	3.64	4.17	0.66
1440	Energy	TCA Cycle	citrate	LC/MS neg	1564	C00158	HMDB0000094	311	1.09	2.24	0.8	0.6	0.45	0.22	0.27	2.15	0.77	0.99	0.43	0.21	0.26	0.3	0.36	0.2	0.1	0.12	0.56	0.28	0.34	0.3	2.05	1.23	0.6	0.79	0.81	0.81	1.03	1.04	1.01	1.07	0.33	0.26	3.19	4.09	1.28	0.14	0.35	0.22	0.39
1442			aconitate [cis or trans]	LC/MS neg	46173	C02341 C004174	HMDB0000958 HMDB000072	643757;444212	1.39	3.1	0.17	0.71	0.44	0.27	0.19	2.63	0.14	0.3	0.37	0.23	0.16	0.27	0.05	0.14	0.09	0.06	2.59	1.6	1.11	0.9	1.62	0.69	0.43	0.19	0.15	0.18	0.79	0.93	1.18	1.81	0.28	0.17	6.55	10.63	1.62	0.13	0.76	0.2	0.17
1446			alpha-ketoglutarate	LC/MS polar	528	C00026	HMDB0000208	51	0.49	5.01	0.14	0.25	0.2	0.03	0.06	7.16	0.19	0.48	0.28	0.04	0.09	0.1	0.03	0.04	0.01	0.01	1.45	0.19	0.44	0.21	7.73	2.35	0.3	0.15	0.09	0.19	0.58	1.23	2.14	0.83	0.08	0.12	11.04	6.82	0.62	0.02	0.04	0.02	0.53
1449			succinate	LC/MS polar	1437	C00042	HMDB0000254	1110	1.23	6.82	2.59	0.41	0.31	0.05	0.65	6.14	2.33	2.97	0.28	0.04	0.58	0.14	0.38	0.05	0.01	0.1	0.12	0.02	0.25	0.05	6.57	13.68	2.08	2.45	2.68	2.65	1.09	1.08	0.99	0.73	0.23	0.18	3.13	4.04	1.29	0.06	0.06	0.03	1.01
1450			fumarate	LC/MS polar	1643	C00122	HMDB0000134	444972	0.73	13.31	0.11	0.33	0.22	0.01	0.04	15.55	0.13	0.42	0.25	0.01	0.04	0.06	0.01	0.02	0	0	2.02	0.12	0.36	0.14	17.54	3.1	0.18	0.1	0.1	0.12	1	1.18	1.18	0.47	0.23	0.1	2.1	4.88	2.32	0.02	0.01	0.01	1.42
1452			malate	LC/MS neg	1303	C00497 C00149 C00711	HMDB0000744 HMDB0031518 HMDB0000156	525	2.37	2.41	1.62	1.91	2.07	0.97	0.77	1.56	1.05	1.16	1.35	0.63	0.5	0.85	0.67	0.86	0.4	0.32	1.28	0.6	0.47	0.73	2.13	0.79	0.37	1.52	1.54	1.82	1.01	1.19	1.18	2.35	1.55	2.46	1.52	0.96	0.63	0.99	1.03	0.91	0.97
1461			2-methylcitrate/homocitrate	LC/MS neg	52282	C01251	HMDB0003518 HMDB0000379	515;439459	1.19	3.81	1.09	2.07	1.96	0.45	0.4	3.48	0.99	1.36	1.79	0.41	0.37	0.76	0.29	0.52	0.12	0.11	1.81	0.41	0.37	0.56	4.37	0.9	0.2	1.16	0.99	1.11	0.86	0.96	1.12	2.07	2.08	1.76	1	1.17	1.18	0.27	0.62	0.53	0.44
1463			citraconate/glutaconate	LC/MS polar	47076	C02226 C02214	HMDB0000620 HMDB0000634	643798;5280498	0.99	1.69	2.81	1.54	1.24	0.87	0.58	1.69	2.83	2.49	1.25	0.87	0.58	0.96	1.67	0.74	0.51	0.34	0.44	0.31	0.21	0.39	1.44	0.67	0.47	3.26	2.1	3.26	0.64	1	1.56	1.54	1.54	0.81	1	1.89	1.89	0.68	0.83	1.16	0.82
1469		Oxidative Phosphorylation	phosphate	LC/MS neg	42109	C00009	HMDB0001429	1061	1.07	0.75	1.48	0.87	0.88	1.02	1.17	0.72	1.42	1.2	0.85	0.98	1.13	0.94	1.97	1.18	1.36	1.56	0.6	0.69	0.79	0.78	0.87	1.15	1.32	1.43	1.57	1.43	1.09	1	0.92	0.85	0.9	0.91	0.94	0.93	0.99	0.94	1.07	1.06	0.88
1473	Lipid	Fatty Acid Synthesis	malonate	LC/MS polar	15872	C00383	HMDB0000691	867	0.94	2.58	2.25	1.32	1.08	1.52	0.8	2.67	2.33	2.41	1.12	1.57	0.83	1.24	0.87	0.42	0.59	0.31	0.48	0.67	0.36	0.51	0.71	0.53	0.74	2.62	1.77	2.48	0.68	0.95	1.4	1.75	0.99	0.73	1.76	2.4	1.36	1.08	1.71	1.88	0.63
1488		Short Chain Fatty Acid	butyrate/isobutyrate (4:0)	LC/MS neg	40605	C00246	HMDB0000039	264	1.27	1.59	0.55	0.92	0.85	0.6	0.31	1.41	0.48	0.63	0.76	0.53	0.27	0.56	0.34	0.54	0.38	0.19	1.56	1.09	0.57	0.89	1.43	0.52	0.36	0.55	0.48	0.61	0.87	1.11	1.29	1.19	0.72	0.73	1.65	1.63	0.99	0.41	0.75	0.69	0.55
1491		Medium Chain Fatty Acid	heptanoate (7:0)	LC/MS neg	1644	C17714	HMDB0000666	8094	0.68	1.09	1.14	0.95	0.77	0.77	0.63	1.33	1.38	1.37	0.94	0.94	0.76	0.91	1.04	0.71	0.71	0.57	0.68	0.68	0.55	0.67	1	0.81	0.81	1.47	1.06	0.94	0.72	0.64	0.89	1.39	0.65	0.51	2.14	2.71	1.26	0.62	1.01	0.73	0.62
1660		Fatty Acid, Dicarboxylate	glutarate (C5-DC)	LC/MS polar	396	C00489	HMDB0000661	743;4418048	0.71	1.05	1.01	1.15	0.89	2.77	0.5	1.25	1.2	1.21	1.06	3.3	0.59	1.59	0.96	0.85	2.65	0.48	0.89	2.75	0.5	1.31	0.32	0.18	0.56	1	0.99	1.03	0.99	1.03	1.05	2.26	0.58	0.54	3.89	4.19	1.08	4.84	2.08	2.11	2.33
1664			2-hydroxyglutarate	LC/MS polar	37253	C02630	HMDB0059655	43	1.12	4.04	0.38	1.21	0.92	2.37	0.11	3.83	0.36	0.65	0.87	2.25	0.11	0.97	0.09	0.23	0.59	0.03	2.42	6.24	0.3	1.5	0.39	0.05	0.12	0.42	0.36	0.37	0.86	0.88	1.02	2.43	0.6	0.54	4.03	4.53	1.13	1.49	3.87	2.32	0.38
1672			maleate	LC/MS polar	20676	C01384	HMDB0000176	444266	1.05	2.77	1.76	1.23	0.98	0.7	0.72	2.7	1.71	1.92	0.96	0.68	0.7	0.79	0.63	0.35	0.25	0.26	0.56	0.4	0.41	0.41	1.41	1.04	0.74	1.88	1.58	1.82	0.84	0.97	1.15	1.4	1.09	0.62	1.29	2.26	1.76	0.56	0.78	0.78	0.71
1932		Carnitine Metabolism	deoxycarnitine	LC/MS pos early	36747	C01181	HMDB0001161	22620	0.8	2.28	14.62	0.93	0.82	0.63	0.52	2.55	16.38	10.29	0.91	0.71	0.58	0.77	6.42	0.36	0.28	0.23	0.06	0.04	0.04	0.07	1.28	0.81	0.63	20.88	7.6	19.68	0.36	0.94	2.59	1.54	0.56	0.62	2.73	2.47	0.9	0.51	0.76	0.67	0.67
1933			carnitine	LC/MS pos early	15500	C00487 C00308	HMDB0000062	288	0.9	2.34	63.57	0.97	0.8	1.15	1.35	2.47	67.04	29.37	0.84	1.21	1.43	1.06	27.14	0.34	0.49	0.58	0.01	0.02	0.02	0.04	0.7	1.18	1.7	94.46	31.58	86.13	0.33	0.91	2.73	1.52	0.62	0.54	2.43	2.83	1.16	0.96	1.37	1.15	0.7
1980		Fatty Acid, Monohydroxy	3-hydroxyhexanoate	LC/MS neg	53230		HMDB0061652 HMDB0010718	151492	0.62	1.4	0.87	0.87	0.9	0.84	0.62	1.78	1.11	1.24	1.14	1.06	0.79	1.05	0.62	0.64	0.6	0.45	1.03	0.96	0.72	0.84	1.07	0.75	0.69	0.87	0.81	0.93	0.93	1.07	1.14	1.17	0.65	0.95	1.8	1.24	0.69	0.98	0.81	0.73	1.2
2037		Fatty Acid, Dihydroxy	2,4-dihydroxybutyrate	LC/MS polar	62951		HMDB0000360	192742	0.97	2.13	0.81	0.85	0.72	0.09	0.4	2.16	0.82	1.05	0.73	0.09	0.4	0.28	0.38	0.34	0.04	0.19	0.88	0.11	0.49	0.27	7.75	4.27	0.55	0.93	0.76	0.75	0.81	0.81	1	1.34	0.54	0.51	2.46	2.64	1.07	0.08	0.11	0.09	0.74
2038			3,4-dihydroxybutyrate	LC/MS polar	62952		HMDB0000337	150929	0.85	1.98	0.96	0.83	0.62	3.1	0.33	2.14	1.04	1.24	0.67	3.36	0.36	1.22	0.48	0.31	1.57	0.17	0.65	3.24	0.34	0.98	0.2	0.11	0.53	0.96	0.89	1.04	0.93	1.09	1.16	1.5	0.46	0.35	3.29	4.32	1.31	2.1	3.24	4.4	0.65
2202		Inositol Metabolism	myo-inositol	LC/MS polar	1124	C00137	HMDB0000211	892	1.1	1.9	1.27	0.89	0.76	0.66	0.46	1.81	1.21	1.34	0.72	0.63	0.44	0.63	0.67	0.4	0.35	0.24	0.59	0.52	0.36	0.47	1.15	0.7	0.61	1.27	1.21	1.34	0.95	1.05	1.11	1.42	0.56	0.55	2.54	2.6	1.03	0.45	0.81	0.79	0.55
2233		Phospholipid Metabolism	choline	LC/MS pos early	15506	C00114	HMDB0000097	305	0.87	2.8	0.79	1.22	1.01	0.29	0.17	3	0.84	1.16	1.08	0.31	0.18	0.49	0.28	0.36	0.1	0.06	1.28	0.36	0.21	0.42	3.54	0.59	0.17	0.62	0.62	1.27	1	2.05	2.05	1.69	0.88	0.69	1.92	2.46	1.28	0.21	0.41	0.27	0.51
2234			choline phosphate	LC/MS pos early	34396	C00588	HMDB0001565	1014	0.83	2.74	2.29	1.06	0.77	0.95	0.6	3.01	2.51	2.63	0.84	1.04	0.66	0.89	0.84	0.28	0.35	0.22	0.34	0.42	0.26	0.34	0.81	0.63	0.78	2.86	1.85	2.28	0.65	0.8	1.24	1.8	0.62	0.41	2.89	4.43	1.53	0.67	1.21	1.07	0.56
2237			glycerophosphorylcholine (GPC)	LC/MS pos early	15990	C00670	HMDB0000086	71920	0.51	0.11	24.5	0.32	0.22	0.15	4.61	0.15	34.47	8.83	0.31	0.21	6.49	0.41	232.37	2.11	1.4	43.77	0.01	0.01	0.19	0.05	1.51	31.21	20.7	31.05	15.17	31.22	0.49	1.01	2.06	0.5	0.2	0.11	2.47	4.6	1.86	0.16	0.34	0.06	0.47
2239			phosphoethanolamine	LC/MS pos early	1600	C00346	HMDB0000224	1015	0.84	2.96	0.42	0.74	0.52	0.83	0.25	3.22	0.46	0.74	0.56	0.9	0.28	0.62	0.14	0.17	0.28	0.09	1.23	1.98	0.61	0.84	0.62	0.31	0.49	0.46	0.37	0.42	0.81	0.91	1.13	1.72	0.32	0.25	5.38	6.82	1.27	0.47	1.17	1.02	0.4
2241			glycerophosphoethanolamine	LC/MS polar	37455	C01233	HMDB0000114	123874	0.77	0.2	4.21	0.47	0.39	0.45	2.04	0.23	4.79	2.24	0.45	0.51	2.32	0.6	21.06	1.96	2.26	10.22	0.09	0.11	0.49	0.27	0.87	4.52	5.2	4.85	3.66	4.21	0.75	0.87	1.15	0.5	0.44	0.28	1.13	1.79	1.59	0.38	0.62	0.38	0.62
2242			glycerophosphoserine*	LC/MS pos early	57404			3081457	1	0.38	2.17	0.6	0.55	0.82	0.77	0.38	2.17	1.4	0.55	0.82	0.77	0.68	5.73	1.45	2.16	2.04	0.25	0.38	0.36	0.49	0.67	0.94	1.4	2.34	2.18	2	0.93	0.86	0.92	0.55	0.65	0.47	0.85	1.17	1.38	0.81	1.09	0.62	0.74
2244			trimethylamine N-oxide	LC/MS pos early	40406	C01104	HMDB0000925	1145	2.27	0.12	0.17	0.46	0.31	0.12	0.16	0.08	0.11	0.1	0.2	0.08	0.11	0.12	1.44	2.68	1	1.38	1.87	0.7	0.96	1.22	2.67	1.37	0.51	0.13	0.18	0.2	1.38	1.54	1.12	1.26	0.17	0.14	7.52	9	1.2	0.11	0.11	0.13	1
2842		Glycerolipid Metabolism	glycerol	LC/MS neg	15122	C00116	HMDB0000131	753	0.82	1.28	0.78	1.22	1.07	0.71	0.53	1.41	0.86	0.98	1.18	0.79	0.59	0.9	0.61	0.84	0.56	0.42	1.37	0.91	0.68	0.92	1.5	0.75	0.5	0.99	0.62	0.78	0.63	0.79	1.24	2.28	0.66	0.81	3.47	2.8	0.81	0.42	1.16	0.74	0.36
2843			glycerol 3-phosphate	LC/MS pos early	43847	C0093	HMDB0000126	754	0.8	1.62	4.61	1.07	0.9	4.18	0.45	1.82	5.16	3.98	1.01	4.69	0.5	1.76	2.84	0.56	2.58	0.27	0.2	0.91	0.1	0.44	0.22	0.11	0.49	12.05	2.81	2.89	0.23	0.24	1.03	1.7	0.67	0.65	2.54	2.62	1.03	3.23	5.07	4.47	0.64
2848			glycerophosphoglycerol	LC/MS polar	48857	C03274	HMDB0240316	54575349	1.1	0.93	35.15	1.05	1	0.97	0.86	0.89	33.59	13.55	0.95	0.92	0.83	0.92	37.72	1.07	1.04	0.93	0.03	0.03	0.02	0.07	1.03	0.89	0.87	67.3	19.78	32.64	0.29	0.48	1.65	1.11	1	0.89	1.1	1.24	1.12	0.97	0.97	0.97	1
3176		Mevalonate Metabolism	3-hydroxy-3-methylglutarate	LC/MS polar	531	C03761	HMDB0000355	1662;5459993	1.25	2.17	2.25	1.17	0.85	0.78	0.88	1.94	2.01	1.99	0.76	0.7	0.78	0.74	1.04	0.39	0.36	0.4	0.38	0.35	0.39	0.37	1.09	1.12	1.03	2.43	2.28	2.04	0.94	0.84	0.9	2.03	0.67	0.46	3.02	4.44	1.47	0.56	0.83	1.03	0.67
3178			mevalonate	LC/MS polar	39583	C02104	HMDB0000227	449	1.18	2.19	14.66	1.08	0.82	0.5	2.49	2.02	13.5	8.4	0.75	0.46	2.29	0.71	6.68	0.37	0.23	1.13	0.06	0.03	0.17	0.09	1.63	4.97	3.05	9.9	8.14	39.09	0.82	3.95	4.8	1.9	0.62	0.46	3.09	4.1	1.33	0.29	0.45	0.95	0.64
3179			mevalonolactone	LC/MS pos early	48118		HMDB0006024	10428	1.08	1.27	7.74	1.01	0.92	0.81	1.93	1.22	7.45	4.74	0.89	0.78	1.85	0.93	6.1	0.73	0.64	1.52	0.12	0.1	0.25	0.2	1.13	2.37	2.09	6.28	4.23	17.47	0.67	2.78	4.13	1.3	0.79	0.76	1.65	1.71	1.04	0.81	0.81	0.81	1
4120	Nucleotide	Purine Metabolism, (Hypo)Xanthine/Inosine containing	inosine	LC/MS pos early	1123	C00294	HMDB0000195	6021	0.14	0.19	4.19	0.25	0.28	0.46	0.09	0.5	11.19	5.16	0.76	1.24	0.23	0.79	22.18	1.5	2.45	0.46	0.07	0.11	0.02	0.15	0.61	0.19	0.31	11.48	3.97	1.62	0.35	0.14	0.41	0.4	0.16	0.37	2.55	1.09	0.43	0.18	0.71	0.79	0.25
4121			hypoxanthine	LC/MS polar	3127	C00262	HMDB0000157	790;135398638	0.59	1.3	1.52	0.82	0.63	0.09	0.04	1.69	1.97	1.9	0.82	0.12	0.06	0.24	1.17	0.48	0.07	0.03	0.41	0.06	0.03	0.13	6.85	0.48	0.07	1.67	1.18	1.77	0.7	1.06	1.51	1.63	0.42	0.36	3.91	4.47	1.14	0.04	0.09	0.19	0.48
4122			xanthine	LC/MS polar	3147	C00385	HMDB0000292	1188	0.75	3.6	5.23	6.12	6.18	0.07	0.04	4.16	6.04	5.51	7.14	0.08	0.04	0.5	1.45	1.71	0.02	0.01	1.18	0.01	0.01	0.09	89.64	0.53	0.01	4.8	4.38	6.81	0.91	1.42	1.56	3.88	9.63	6.3	0.4	0.62	1.53	0.08	0.08	0.06	0.97
4124			xanthosine	LC/MS neg	15136	C01762	HMDB0000299	64959	0.8	2.8	5.36	0.86	0.68	1.3	1.54	3.12	5.98	5.08	0.76	1.45	1.72	1.13	1.92	0.24	0.47	0.55	0.13	0.24	0.29	0.22	0.52	1.18	2.27	6.12	6.57	3.83	1.07	0.62	0.58	1.39	0.53	0.43	2.61	3.26	1.25	0.78	1.3	2.18	0.6
4132			urate	LC/MS neg	1604	C00366	HMDB0000289	1175	1.01	1.34	2.82	1.15	1.25	1.46	3.15	1.33	2.8	2.33	1.24	1.45	3.13	1.51	2.11	0.93	1.09	2.35	0.44	0.52	1.12	0.65	0.86	2.16	2.53	3.16	2.29	3.1	0.72	0.98	1.35	1.04	1.27	1.47	0.82	0.71	0.86	0.97	1.41	2.26	0.69
4140		Purine Metabolism, Adenine containing	adenosine 5'-monophosphate (AMP)	LC/MS pos early	32342	C00020	HMDB0000045	6083	1.05	1.83	93.69	1.03	1.03	15.82	1.14	1.78	91.38	34.16	1	15.43	1.12	3.29	51.22	0.56	8.65	0.63	0.01	0.17	0.01	0.1	0.06	0.07	1.11	48.37	47.81	355.6	0.99	7.35	7.44	1.09	0.98	1.02	1.12	1.07	0.96	9.25	20.19	21.21	0.46
4143			adenosine 3',5'-cyclic monophosphate (cAMP)	LC/MS neg	2831	C00575	HMDB0000058	6076	0.95	1.08	0.31	1.15	0.88	12.05	0.38	1.11	0.32	0.44	0.9	12.39	0.39	2.46	0.29	0.81	11.19	0.36	2.79	38.37	1.22	5.61	0.07	0.03	0.44	0.31	0.31	0.32	1	1.05	1.05	3.97	0.33	0.51	11.93	7.74	0.65	7.51	27.38	8.52	0.27
4147			adenosine	LC/MS pos early	555	C00212	HMDB0000050	60961	0.49	1.68	4.55	0.49	0.34	1.11	0.59	2.39	6.47	5.05	0.48	1.57	0.84	0.87	2.71	0.2	0.66	0.35	0.07	0.24	0.13	0.17	0.31	0.53	1.74	21.25	9.18	0.48	0.43	0.02	0.05	1.02	0.23	0.17	4.42	6.15	1.39	0.43	1.25	2.5	0.35
4148			adenine	LC/MS pos early	554	C00147	HMDB0000034	190	1.56	4.26	0.94	1.32	1.25	0.1	5.88	3.41	0.75	1.1	1	0.08	4.71	0.43	0.22	0.29	0.02	1.38	1.32	0.11	6.24	0.39	11.9	56.02	4.71	1.83	0.61	0.74	0.33	0.41	1.21	1.51	1.16	1.11	1.3	1.36	1.05	0.05	0.1	0.21	0.53
4155			N6-methyladenosine	LC/MS neg	37114		HMDB0004044	102175	1.06	1.78	1.12	1.02	1.01	1.05	0.95	1.73	1.09	1.22	0.98	1.02	0.92	0.99	0.63	0.56	0.59	0.53	0.9	0.94	0.85	0.81	0.95	0.9	0.94	1.27	1.19	0.94	0.93	0.74	0.79	1.07	0.97	0.98	1.1	1.1	0.99	1.05	1.05	1.05	1
4175			N6-succinyladenosine	LC/MS neg	48130		HMDB0000912	165243	1.07	1.55	1.21	1.01	1	1.04	0.94	1.5	1.17	1.25	0.97	1.01	0.91	0.97	0.78	0.64	0.67	0.6	0.82	0.86	0.77	0.78	0.96	0.9	0.94	1.39	1.15	1.12	0.83	0.8	0.97	1.05	0.98	0.97	1.07	1.09	1.01	1.04	1.04	1.04	1
4181		Purine Metabolism, Guanine containing	guanosine-2',3'-cyclic monophosphate	LC/MS polar	37139	C06194	HMDB0011629	92823	1.28	0.96	4.59	1.22	1.04	10.21	5.76	0.85	4.06	2.74	0.92	9.03	5.1	3.13	4.79	1.09	10.66	6.02	0.23	2.22	1.26	1.14	0.1	0.56	5.53	5.42	5.88	3.04	1.08	0.56	0.52	1.35	1.1	0.76	1.23	1.78	1.45	3.23	13.49	24.38	0.24
4184			guanine	LC/MS polar	32352	C00242	HMDB0000132	135398634	0.7	1.65	0.84	0.21	0.1	0.17	1.23	1.97	1.01	1.19	0.11	0.2	1.47	0.21	0.51	0.06	0.1	0.75	0.11	0.2	1.46	0.17	0.57	7.39	12.92	1.07	0.7	0.8	0.65	0.75	1.15	1.36	0.03	0.02	43.51	66.28	1.52	0.06	0.23	0.34	0.26
4187			7-methylguanine	LC/MS pos early	35114	C02242	HMDB0000897	135398679	0.81	2.38	0.92	1.13	0.84	0.41	0.34	2.64	1.02	1.29	0.93	0.46	0.38	0.6	0.38	0.35	0.17	0.14	0.91	0.45	0.37	0.47	2.03	0.83	0.41	0.98	0.85	0.93	0.86	0.94	1.1	1.96	0.65	0.47	3.04	4.22	1.39	0.26	0.57	0.48	0.46
4207		Pyrimidine Metabolism, Orotate containing	dihydroorotate	LC/MS polar	601	C00337	HMDB03349	648	0.94	1.84	1.34	0.99	0.8	1.29	0.42	1.89	1.39	1.5	0.82	1.33	0.43	0.92	0.73	0.43	0.7	0.23	0.59	0.96	0.31	0.61	0.62	0.32	0.52	1.26	1.61	1.2	1.27	0.95	0.75	1.57	0.63	0.51	2.48	3.06	1.24	0.9	1.51	1.56	0.6
4208			orotate	LC/MS polar	1505	C00295	HMDB0000226	967	0.81	2.46	3.24	0.88	0.77	2.18	1.09	2.74	3.61	3.37	0.86	2.42	1.22	1.41	1.32	0.31	0.88	0.44	0.24	0.67	0.34	0.42	0.36	0.5	1.41	2.2	5.57	2.78	2.53	1.26	0.5	1.43	0.55	0.59	2.62	2.41	0.92	1.46	2.58	2.73	0.57
4220		Pyrimidine Metabolism, Uracil containing	uridine	LC/MS neg	606	C00299	HMDB0000296	6029	1.44	3.39	28.86	1.33	1.04	1.09	6.61	2.82	24.06	14.08	0.87	0.91	5.51	1.15	8.52	0.31	0.32	1.95	0.04	0.04	0.23	0.08	0.95	6.05	6.36	58.85	24.2	16.87	0.41	0.29	0.7	2.47	0.72	0.63	3.45	3.92	1.14	0.41	0.92	3.43	0.44
4221			uracil	LC/MS polar	605	C00106	HMDB0000300	1174	0.75	1.21	0.54	0.97	0.75	0.13	0.57	1.39	0.62	0.76	0.86	0.14	0.65	0.38	0.44	0.62	0.1	0.47	1.39	0.23	1.05	0.51	5.95	4.5	0.76	0.76	0.29	0.7	0.38	0.92	2.41	1.9	0.49	0.44	3.84	4.28	1.11	0.05	0.15	0.26	0.32
4222			pseudouridine	LC/MS neg	33442	C02067	HMDB0000767	15047	1.62	0.87	0.6	1.05	0.73	0.43	0.31	0.68	0.47	0.52	0.57	0.34	0.24	0.4	0.69	0.84	0.49	0.36	1.21	0.71	0.51	0.78	1.71	0.72	0.42	0.66	0.53	0.63	0.8	0.94	1.18	2.43	0.45	0.36	5.36	6.84	1.28	0.22	0.51	0.68	0.44
4223			5,6-dihydrouridine	LC/MS neg	61833		HMDB0000497	94312	0.82	1.06	0.53	0.56	0.4	0.22	0.1	1.17	0.59	0.7	0.44	0.24	0.12	0.28	0.51	0.38	0.21	0.1	0.74	0.41	0.19	0.4	1.8	0.47	0.26	0.78	0.4	0.49	0.52	0.63	1.22	1.17	0.27	0.2	4.38	5.91	1.35	0.12	0.28	0.32	0.43
4236			2'-deoxyuridine	LC/MS polar	1412	C00526	HMDB0000012	13712	1.11	0.83	3.73	1.01	0.98	1.04	1.84	0.78	3.54	2.43	0.93	0.98	1.74	1.04	4.52	1.19	1.26	2.22	0.26	0.28	0.49	0.43	0.95	1.77	1.87	6.16	2.6	3.24	0.42	0.53	1.25	1.05	0.98	0.93	1.07	1.13	1.06	1.04	1.04	1.04	1
4240			beta-alanine	LC/MS pos early	55	C00099	HMDB0000056	239	0.96	1.12	2.04	0.77	0.75	0.49	7.32	1.14	2.08	1.79	0.77	0.5	7.45	0.88	1.82	0.67	0.44	6.52	0.37	0.24	3.58	0.49	1.54	14.91	9.7	0.88	12.91	0.75	14.69	0.86	0.06	1.06	0.56	0.72	1.89	1.48	0.78	0.35	0.64	0.53	0.55
4244			uridine 2'-monophosphate (2'-UMP)*	LC/MS neg	52444			101609	1.21	0.62	4.47	0.96	0.89	1.23	1.35	0.56	4.06	2.48	0.81	1.11	1.22	0.99	7.19	1.44	1.97	2.17	0.2	0.27	0.3	0.4	0.73	1.1	1.51	4.95	4.37	4.12	0.88	0.83	0.94	0.85	1.09	0.77	0.78	1.11	1.43	1.09	1.54	1.1	0.71
4251		Pyrimidine Metabolism, Cytidine containing	cytidine 2',3'-cyclic monophosphate	LC/MS polar	37465	C02354	HMDB0011691	23421172	1.27	0.57	5.98	0.96	0.88	1.04	2.45	0.51	5.31	2.95	0.78	0.93	2.17	0.97	10.45	1.53	1.82	4.28	0.15	0.17	0.41	0.33	0.84	2.35	2.79	6.78	5.87	5.38	0.87	0.79	0.92	0.86	1.08	0.73	0.79	1.17	1.48	0.93	1.32	0.93	0.71
4252			cytidine	LC/MS pos early	514	C00475	HMDB0000089	6175	0.7	1.92	10.08	0.86	0.76	5.36	5.43	2.29	12.02	7.94	0.9	6.4	6.48	2.77	5.26	0.39	2.8	2.84	0.07	0.53	0.54	0.35	0.14	1.01	7.19	34.14	12.39	2.42	0.36	0.07	0.2	1.46	0.5	0.59	2.92	2.48	0.85	1.53	8.75	11.53	0.17
4253			cytosine	LC/MS pos early	573	C00380	HMDB0000630	597	1.82	33.87	1.33	0.67	0.64	2.04	0.41	25.09	0.98	2.21	0.47	1.51	0.3	0.73	0.04	0.02	0.06	0.01	0.48	1.54	0.31	0.33	0.31	0.2	0.64	1.52	1.17	1.31	0.77	0.86	1.13	1.01	0.44	0.58	2.28	1.74	0.76	1.41	2.75	2.2	0.51
4275		Pyrimidine Metabolism, Thymine containing	thymidine	LC/MS neg	2183	C00214	HMDB0000273	5789	1.06	1.02	1.86	1	0.98	1	0.94	0.99	1.8	1.55	0.95	0.97	0.91	0.95	1.82	0.96	0.98	0.92	0.53	0.54	0.51	0.61	0.98	0.94	0.96	2.01	2.1	1.52	1.04	0.76	0.73	0.99	1	0.94	0.99	1.06	1.07	1	1	1	1
4278			thymine	LC/MS neg	604	C00178	HMDB0000262	1135	0.82	1.88	0.92	1.64	1.37	1.17	1.14	2.08	1.01	1.21	1.52	1.28	1.25	1.37	0.49	0.73	0.62	0.6	1.5	1.27	1.24	1.13	1.18	0.98	0.83	0.81	0.71	1.35	0.89	1.67	1.89	2.04	1.31	0.97	1.56	2.1	1.35	0.59	1.77	1.53	0.33
4302	Cofactors and Vitamins	Nicotinate and Nicotinamide Metabolism	nicotinate	LC/MS pos early	1504	C00253	HMDB0001488	938	0.89	2.01	0.85	0.92	0.77	0.05	0.23	2.13	0.9	1.12	0.81	0.06	0.24	0.22	0.42	0.38	0.03	0.11	0.9	0.06	0.27	0.2	14.07	4.17	0.3	1.03	0.65	0.93	0.63	0.9	1.42	1.39	0.6	0.54	2.3	2.59	1.12	0.03	0.07	0.07	0.47
4308			nicotinamide riboside	LC/MS pos early	33013	C03150	HMDB0000855	439924	0.41	0.59	0.17	0.58	0.53	0.26	0.41	0.91	0.27	0.36	0.83	0.41	0.64	0.59	0.29	0.91	0.44	0.7	3.1	1.52	2.39	1.62	2.04	1.57	0.77	0.19	0.16	0.17	0.83	0.91	1.11	1.77	0.19	0.45	9.32	3.95	0.42	0.22	0.22	0.36	1.02
4309			nicotinamide adenine dinucleotide (NAD+)	LC/MS pos early	5278	C00003		5892	0.5	1.58	5.39	0.8	0.65	0.81	0.69	2.23	7.61	5.6	0.92	1.14	0.98	1.02	3.41	0.41	0.51	0.44	0.12	0.15	0.13	0.18	0.8	0.86	1.07	4.58	2.47	13.89	0.54	3.03	5.63	1.34	0.47	0.43	2.83	3.11	1.1	0.46	0.72	1.61	0.64
4323			trigonelline (N'-methylnicotinate)	LC/MS pos early	32401	C01004	HMDB0000875	5570	0.87	1.47	1.5	0.98	0.66	1.35	0.53	1.58	1.62	1.61	0.71	1.45	0.57	0.94	1.02	0.45	0.91	0.36	0.44	0.89	0.35	0.58	0.49	0.39	0.8	1.64	1.37	1.51	0.83	0.92	1.1	1.3	0.73	0.31	1.78	4.22	2.37	1.04	1.93	1.21	0.54
4336		Pantothenate and CoA Metabolism	pantoate	LC/MS neg	63061	C00522	HMDB0240389	5289105	0.7	3.55	1.14	0.91	0.66	1.4	0.7	4.24	1.36	1.81	0.78	1.68	0.83	1.1	0.32	0.18	0.39	0.2	0.58	1.23	0.61	0.61	0.47	0.5	1.06	1.34	1.02	1.08	0.76	0.8	1.05	1.89	0.44	0.34	4.29	5.56	1.3	0.92	2.02	1.48	0.46
4337			pantothenate	LC/MS neg	1508	C00864	HMDB0000210	6613	1.25	3.31	2.86	1.57	0.96	3.53	0.36	2.96	2.56	2.65	0.86	3.16	0.33	1.31	0.86	0.29	1.07	0.11	0.34	1.24	0.13	0.49	0.27	0.1	0.38	1.98	3.02	3.9	1.52	1.96	1.29	3.51	0.71	0.36	4.97	9.78	1.97	2.36	4.64	4.02	0.51
4354		Ascorbate and Aldarate Metabolism	threonate	LC/MS polar	27738	C01620	HMDB0000943 HMDB0062620	5460407;151152	0.97	1.68	2.58	1.27	0.99	1.76	0.52	1.7	2.62	2.35	1	1.78	0.52	1.17	1.54	0.59	1.05	0.31	0.38	0.68	0.2	0.5	0.56	0.29	0.52	3.2	2.05	2.63	0.64	0.82	1.29	1.88	0.86	0.59	2.19	3.17	1.44	1.02	2.06	2.58	0.49
4357			oxalate (ethanedioate)	LC/MS neg	20694	C00209	HMDB0002329	971	0.78	2.81	1.03	0.79	0.64	0.62	0.56	3.18	1.17	1.5	0.72	0.71	0.64	0.7	0.37	0.23	0.22	0.2	0.62	0.6	0.55	0.47	1.02	0.91	0.88	1.09	0.89	1.13	0.81	1.03	1.27	1.11	0.56	0.42	1.98	2.68	1.35	0.57	0.69	0.62	0.82
4358			gulonate*	LC/MS polar	46957	C00800	HMDB0003290	152304	1.03	1.14	1.12	1.03	1.01	4.63	0.93	1.12	1.1	1.11	0.99	4.56	0.91	1.89	0.98	0.89	4.06	0.81	0.9	4.14	0.83	1.7	0.22	0.2	0.92	0.95	1.01	1.46	1.05	1.53	1.45	1.04	1.02	0.98	1.02	1.06	1.04	3.59	4.99	5.56	0.72
4395		Pterin Metabolism	pterin	LC/MS pos early	43023	C00715	HMDB0000802	135398660	1.01	2.33	1.3	1.5	1.25	1.3	0.87	2.32	1.3	1.5	1.24	1.29	0.87	1.2	0.56	0.54	0.56	0.37	0.96	1	0.67	0.8	0.96	0.67	0.7	1.3	1.17	1.46	0.91	1.13	1.24	2.57	0.87	0.86	2.95	2.98	1.01	0.95	1.65	1.41	0.58
4421		Thiamine Metabolism	thiamin (Vitamin B1)	LC/MS pos early	5341	DG00125 C00378 D08580	HMDB0000235	1130	0.78	4.65	0.28	0.65	0.51	0.08	0.15	5.27	0.32	0.64	0.57	0.1	0.17	0.22	0.06	0.11	0.02	0.03	1.81	0.3	0.53	0.35	6.02	1.75	0.29	0.27	0.27	0.3	1	1.12	1.12	1.32	0.32	0.3	4.11	4.35	1.06	0.08	0.08	0.08	1
4448		Vitamin B6 Metabolism	pyridoxamine	LC/MS pos early	2150	C00534	HMDB0001431	1052	1.05	2.98	0.95	1.61	1.56	0.73	0.7	2.91	0.93	1.23	1.52	0.72	0.68	0.98	0.32	0.52	0.25	0.23	1.65	0.77	0.73	0.8	2.13	0.95	0.45	1.02	0.94	0.89	0.92	0.87	0.95	1.9	1.37	1.46	1.38	1.3	0.94	0.64	0.64	0.96	1
4477	Xenobiotics	Benzoate Metabolism	benzoate	LC/MS neg	15778	C00180	HMDB0001870	243	0.66	3.94	0.31	0.84	0.57	0.43	0.23	4.86	0.38	0.72	0.71	0.53	0.29	0.55	0.08	0.15	0.11	0.06	1.87	1.39	0.76	0.77	1.34	0.55	0.41	0.29	0.31	0.32	1.1	1.13	1.03	1.76	0.4	0.27	4.4	6.54	1.49	0.24	0.78	0.4	0.31
4511			p-hydroxybenzaldehyde	LC/MS neg	17665	C00633	HMDB0011718	126	0.79	6.29	0.25	0.74	0.64	0.13	0.15	7.07	0.28	0.62	0.72	0.15	0.17	0.3	0.04	0.1	0.02	0.02	2.6	0.54	0.61	0.48	4.78	1.13	0.24	0.24	0.24	0.27	1	1.16	1.16	1.12	0.49	0.49	2.3	2.3	1	0.15	0.13	0.13	1.22
4553			p-cresol sulfate	LC/MS neg	36103		HMDB0011635	4615423	0.9	2.55	0.48	0.99	0.83	0.67	0.41	2.68	0.51	0.77	0.88	0.71	0.43	0.73	0.19	0.33	0.26	0.16	1.73	1.4	0.86	0.94	1.24	0.61	0.5	0.47	0.47	0.5	1	1.07	1.07	1.51	0.64	0.6	2.35	2.53	1.07	0.5	0.78	0.79	0.64
4637		Food Component/Plant	2-piperidinone	LC/MS pos early	43400		HMDB0011749	12665	2.26	15.68	1.24	1.14	0.64	0.26	0.32	10.43	0.83	1.56	0.42	0.17	0.21	0.26	0.08	0.04	0.02	0.02	0.51	0.21	0.26	0.17	2.47	1.24	0.5	1.49	0.93	1.38	0.62	0.93	1.49	4.17	0.31	0.2	13.44	20.82	1.55	0.2	0.33	0.26	0.62
4786			3-formylindole	LC/MS pos early	62863	C08493	HMDB29737	10256	1.25	18.02	0.09	0.57	0.5	0.07	0.04	16.12	0.08	0.3	0.45	0.06	0.03	0.14	0	0.03	0	0	5.63	0.8	0.43	0.45	7.03	0.54	0.08	0.12	0.08	0.08	0.67	0.66	0.98	1.03	0.31	0.4	3.31	2.58	0.78	0.04	0.11	0.08	0.35
4806			gluconate	LC/MS polar	587	C00257	HMDB0000625	3085666;10690	0.98	0.43	2.31	1.11	0.88	18.91	0.41	0.44	2.34	1.53	0.89	19.15	0.42	2.98	5.37	2.05	44.01	0.96	0.38	8.2	0.18	1.94	0.05	0.02	0.47	2.94	2.2	1.9	0.75	0.65	0.86	1.41	0.88	0.55	1.61	2.55	1.59	17.35	22.42	17.38	0.77
4906			quinate	LC/MS polar	18335	C00296	HMDB0003072	6508	0.67	1.86	0.73	0.76	0.58	0.29	0.24	2.28	0.9	1.13	0.72	0.36	0.29	0.47	0.4	0.31	0.16	0.13	0.8	0.39	0.33	0.41	2.02	0.83	0.41	0.55	1.2	0.6	2.17	1.08	0.5	1.44	0.4	0.34	3.56	4.21	1.18	0.33	0.27	0.27	1.21
4960			mannonate*	LC/MS polar	62864			3246006	1.06	0.78	2.6	0.97	0.74	1.34	0.63	0.76	2.52	1.87	0.72	1.3	0.61	0.9	3.34	0.95	1.72	0.81	0.29	0.52	0.24	0.48	0.55	0.47	0.85	2.92	2.43	2.48	0.83	0.85	1.02	1.61	0.59	0.43	2.75	3.74	1.36	1.28	1.31	1.44	0.97
5106			harmane	LC/MS pos early	27536	C09209	HMDB0035196	5281404	0.45	2.67	0.32	1.48	0.9	0.35	0.3	3.98	0.48	0.81	1.35	0.53	0.45	0.77	0.12	0.34	0.13	0.11	2.8	1.09	0.95	0.95	2.56	0.86	0.34	0.31	0.31	0.34	1	1.11	1.11	2.9	0.75	0.34	3.85	8.6	2.24	0.36	0.35	0.35	1.04
5119			pyrraline	LC/MS neg	48428	C21013	HMDB0033143	14274616	0.9	2.13	0.58	0.86	0.69	0.16	0.11	2.25	0.62	0.85	0.73	0.16	0.12	0.3	0.27	0.33	0.07	0.05	1.19	0.27	0.19	0.35	4.45	0.7	0.16	0.63	0.5	0.63	0.79	1	1.27	1.56	0.47	0.46	3.3	3.4	1.03	0.11	0.18	0.19	0.58
5211			N-carboxymethylalanine	LC/MS pos early	63155			440119	0.43	1.02	0.78	1.28	0.59	0.53	0.09	1.55	1.19	1.27	0.9	0.81	0.14	0.66	0.77	0.58	0.53	0.09	0.76	0.69	0.12	0.52	1.11	0.17	0.15	0.96	0.8	0.61	0.84	0.64	0.76	3	0.55	0.13	5.49	23.81	4.34	0.24	0.6	1.04	0.41
5212			(S)-a-amino-omega-caprolactam	LC/MS pos early	63339	C02837		440599	0.95	1.64	1.83	0.81	0.54	1.75	0.58	1.69	1.88	1.83	0.55	1.8	0.6	0.93	1.11	0.33	1.06	0.35	0.3	0.96	0.32	0.51	0.31	0.33	1.08	2.08	1.69	1.74	0.81	0.83	1.03	1.39	0.48	0.24	2.89	5.86	2.03	1.3	2.16	1.9	0.6
5215			2-dimethylaminoethanol	LC/MS pos early	42562	C04308	HMDB0032231	7902	1.08	1.59	0.42	0.82	0.78	0.26	0.33	1.53	0.41	0.57	0.75	0.25	0.32	0.42	0.27	0.49	0.17	0.21	1.83	0.62	0.79	0.73	2.95	1.27	0.43	0.47	0.59	0.27	1.25	0.57	0.46	0.7	0.95	0.7	0.74	1.01	1.36	0.33	0.2	0.27	1.64
5216			3-indoleglyoxylic acid	LC/MS neg	63583			73863	0.76	6.98	0.18	1.15	0.96	0.47	0.1	8.01	0.21	0.51	1.1	0.54	0.11	0.59	0.03	0.14	0.07	0.01	5.37	2.65	0.55	1.15	2.03	0.21	0.1	0.19	0.15	0.2	0.82	1.04	1.26	1.88	0.7	0.67	2.68	2.79	1.04	0.33	0.63	0.51	0.52
6088		Chemical	sulfate*	LC/MS neg	46960	C00059	HMDB01448	5152822	1.11	1.58	3.06	1.21	0.96	0.72	1.5	1.5	2.9	2.46	0.91	0.68	1.42	0.86	1.93	0.61	0.46	0.94	0.31	0.24	0.49	0.35	1.33	2.07	1.55	3.47	2.59	3.19	0.75	0.92	1.23	1.64	0.88	0.62	1.86	2.67	1.44	0.51	0.88	0.84	0.57
6091			O-sulfo-L-tyrosine	LC/MS neg	45413		HMDB0155722	514186	1.13	0.76	2.61	0.98	0.93	0.94	0.86	0.71	2.45	1.8	0.88	0.89	0.81	0.87	3.44	1.23	1.24	1.13	0.36	0.36	0.33	0.48	0.99	0.91	0.92	3.02	2.38	2.47	0.79	0.82	1.04	0.92	1.03	0.85	0.9	1.09	1.22	0.94	0.94	0.94	1
6241			thioproline	LC/MS pos early	53231		HMDB0062164	93176	0.62	0.75	0.39	0.59	0.41	0.21	4.25	0.96	0.5	0.59	0.52	0.26	5.42	0.54	0.52	0.54	0.28	5.66	1.05	0.53	10.87	0.93	1.98	20.54	10.39	0.26	0.25	0.93	0.96	3.59	3.74	1.27	0.27	0.2	4.68	6.36	1.36	0.19	0.21	0.23	0.9
6454	Partially Characterized Molecules	Partially Characterized Molecules	glutamine_degradant*	LC/MS pos early	46225				0.82	1.64	0.35	0.52	0.58	0.36	0.22	1.81	0.39	0.57	0.64	0.39	0.24	0.45	0.22	0.35	0.22	0.13	1.63	1.01	0.62	0.79	1.62	0.61	0.38	0.17	0.38	0.69	2.19	3.99	1.82	0.5	0.53	0.72	0.95	0.7	0.73	0.27	0.43	0.39	0.63
	N/A	N/A	X-11787	LC/MS pos early	33132				0.96	1.45	0.61	0.74	0.61	0.5	0.04	1.48	0.62	0.77	0.62	0.51	0.04	0.39	0.42	0.42	0.35	0.03	1.01	0.83	0.07	0.5	1.21	0.08	0.07	0.45	0.76	0.66	1.69	1.48	0.88	1.19	0.46	0.41	2.55	2.86	1.12	0.44	0.88	0.33	0.5
			X-12100	LC/MS pos early	47687				0.83	1.83	0.39	0.95	0.73	0.37	0.02	2.01	0.43	0.63	0.8	0.41	0.02	0.36	0.21	0.4	0.2	0.01	1.87	0.95	0.05	0.57	1.97	0.06	0.03	0.55	0.27	0.39	0.5	0.72	1.44	1.61	0.56	0.43	2.87	3.7	1.29	0.26	0.45	0.42	0.58
			X-14056	LC/MS pos early	46632				0.93	1.75	1.2	1.05	0.92	0.86	1.6	1.82	1.25	1.37	0.96	0.89	1.66	1.01	0.68	0.53	0.49	0.91	0.77	0.71	1.33	0.73	1.08	1.87	1.73	1.34	1.13	1.15	0.84	0.86	1.02	1.47	0.74	0.72	1.97	2.03	1.03	0.86	0.86	0.86	1
			X-14351	LC/MS neg	47229				0.87	2.34	0.63	0.99	0.82	0.2	0.15	2.51	0.68	0.94	0.87	0.21	0.16	0.37	0.27	0.35	0.08	0.06	1.29	0.31	0.23	0.4	4.12	0.74	0.18	0.66	0.58	0.65	0.88	0.98	1.12	1.52	0.65	0.55	2.33	2.76	1.18	0.15	0.23	0.23	0.65
			X-14422	LC/MS neg	47238				1.07	0.87	1.63	0.99	0.97	0.97	0.89	0.84	1.57	1.35	0.93	0.94	0.86	0.93	1.88	1.12	1.13	1.03	0.59	0.6	0.55	0.69	0.99	0.91	0.92	1.85	1.32	1.77	0.71	0.95	1.34	0.97	1.01	0.92	0.95	1.05	1.11	0.97	0.97	0.97	1
			X-17825	LC/MS neg	47293				0.8	3.51	0.37	1	0.83	0.31	0.28	3.92	0.41	0.72	0.92	0.34	0.31	0.52	0.1	0.24	0.09	0.08	2.26	0.84	0.77	0.72	2.69	0.92	0.34	0.35	0.35	0.39	1	1.11	1.11	1.8	0.55	0.57	3.27	3.15	0.96	0.25	0.37	0.31	0.68
			X-17843	LC/MS neg	47297				0.78	3.04	0.34	0.94	0.75	0.33	0.28	3.45	0.39	0.67	0.86	0.37	0.32	0.52	0.11	0.25	0.11	0.09	2.2	0.95	0.81	0.77	2.31	0.85	0.37	0.33	0.33	0.37	1	1.11	1.11	1.8	0.49	0.48	3.65	3.73	1.02	0.27	0.37	0.35	0.74
			X-17861	LC/MS neg	47300				0.78	2.96	0.5	0.95	0.78	0.62	0.44	3.36	0.57	0.89	0.88	0.7	0.5	0.74	0.17	0.26	0.21	0.15	1.54	1.23	0.87	0.83	1.25	0.7	0.56	0.5	0.5	0.52	1	1.05	1.05	1.88	0.48	0.52	3.88	3.63	0.94	0.44	0.69	0.79	0.63
			X-18345	LC/MS neg	47342				0.87	2.33	1.54	0.88	0.79	1.01	0.59	2.5	1.65	1.83	0.85	1.08	0.63	0.9	0.66	0.34	0.43	0.25	0.51	0.65	0.38	0.49	0.78	0.58	0.74	1.81	1.46	1.37	0.81	0.76	0.94	1.04	0.74	0.64	1.42	1.64	1.16	0.83	1.14	1.08	0.72
			X-18887	LC/MS neg	47301				0.77	3.28	0.22	0.95	0.84	0.26	3.76	3.75	0.25	0.49	0.96	0.3	4.3	0.72	0.07	0.26	0.08	1.14	3.85	1.19	17.21	1.46	3.23	14.44	4.47	0.21	0.21	0.24	1	1.18	1.18	1.67	0.54	0.66	3.07	2.53	0.82	0.18	0.29	0.33	0.64
			X-20718	LC/MS neg	47188				0.67	2.66	0.82	0.88	0.67	9.12	0.37	3.26	1.01	1.35	0.82	11.17	0.46	2.3	0.31	0.25	3.43	0.14	0.81	11.11	0.45	1.71	0.07	0.04	0.56	0.95	0.69	0.84	0.73	0.89	1.21	1.69	0.46	0.38	3.69	4.45	1.2	6.8	10.42	10.71	0.65
			X-23481	LC/MS neg	49341				0.94	1.59	0.55	1.06	0.88	0.65	0.19	1.64	0.57	0.74	0.9	0.67	0.2	0.64	0.35	0.55	0.41	0.12	1.59	1.18	0.35	0.87	1.35	0.3	0.22	0.67	0.43	0.58	0.64	0.87	1.36	1.69	0.67	0.59	2.52	2.84	1.13	0.55	0.67	0.75	0.81
			X-23482	LC/MS neg	49342				0.98	1.19	1.51	0.88	0.63	0.58	0.44	1.2	1.53	1.44	0.63	0.58	0.44	0.58	1.27	0.52	0.48	0.37	0.41	0.38	0.29	0.4	1.08	0.76	0.7	1.65	1.42	1.48	0.86	0.9	1.04	0.89	0.87	0.32	1.03	2.83	2.75	0.5	0.56	0.68	0.89
			X-23639	LC/MS pos early	49515				0.63	1.7	1.08	0.75	0.54	0.37	0.26	2.14	1.36	1.52	0.68	0.47	0.33	0.52	0.64	0.32	0.22	0.15	0.5	0.35	0.24	0.34	1.46	0.69	0.48	1.2	1.09	0.96	0.91	0.8	0.88	1.42	0.4	0.28	3.57	5.03	1.41	0.32	0.49	0.32	0.66
			X-24072	LC/MS neg	52101				1.22	1.88	3.5	0.87	0.73	0.58	1.4	1.7	3.16	2.71	0.66	0.52	1.27	0.66	1.86	0.39	0.31	0.75	0.21	0.17	0.4	0.24	1.25	2.42	1.93	3.82	3.66	3.06	0.96	0.8	0.84	1.19	0.64	0.51	1.87	2.35	1.26	0.46	0.59	0.73	0.77
			X-24076	LC/MS neg	52105				0.9	2.94	0.8	0.9	0.53	0.14	0.13	3.1	0.84	1.17	0.55	0.14	0.13	0.25	0.27	0.18	0.05	0.04	0.66	0.17	0.16	0.22	3.85	0.92	0.24	0.91	0.71	0.79	0.78	0.87	1.12	1.69	0.48	0.18	3.51	9.35	2.66	0.15	0.13	0.13	1.2
			X-24089	LC/MS neg	52118				0.75	1.36	0.31	1.16	0.89	0.58	0.07	1.57	0.35	0.51	1.03	0.67	0.08	0.59	0.23	0.65	0.42	0.05	2.91	1.89	0.22	1.15	1.54	0.12	0.08	0.41	0.22	0.32	0.55	0.77	1.42	2.04	0.66	0.52	3.08	3.92	1.27	0.37	0.74	0.69	0.5
			X-24142	LC/MS neg	52171				1.03	4.4	0.26	1.14	1.06	0.05	0.05	4.33	0.26	0.52	1.04	0.05	0.04	0.18	0.06	0.24	0.01	0.01	4.07	0.18	0.17	0.34	22.26	0.96	0.04	0.35	0.35	0.15	1	0.42	0.42	1.69	0.77	0.92	2.21	1.84	0.83	0.05	0.05	0.05	1
			X-24147	LC/MS neg	52176				0.7	2.73	0.14	0.9	0.78	0.66	0.02	3.26	0.17	0.35	0.93	0.79	0.02	0.5	0.05	0.28	0.24	0.01	5.59	4.79	0.12	1.44	1.17	0.03	0.02	0.15	0.12	0.15	0.79	1.05	1.33	1.44	0.56	0.58	2.55	2.49	0.97	0.51	0.75	0.77	0.67
			X-24164	LC/MS neg	52193				0.77	2.24	0.26	1.11	0.86	0.73	0.23	2.55	0.3	0.51	0.98	0.83	0.26	0.75	0.12	0.38	0.32	0.1	3.26	2.75	0.87	1.47	1.19	0.32	0.27	0.25	0.25	0.29	1	1.15	1.15	2.44	0.51	0.51	4.79	4.77	1	0.59	0.82	0.79	0.71
			X-24168	LC/MS neg	52197				0.82	2.54	0.24	1.13	0.9	0.59	0.17	2.81	0.26	0.47	1	0.65	0.19	0.65	0.09	0.36	0.23	0.07	3.81	2.47	0.72	1.38	1.54	0.29	0.19	0.22	0.22	0.26	1	1.18	1.18	2.17	0.59	0.57	3.7	3.79	1.03	0.42	0.66	0.73	0.64
			X-24425	LC/MS pos early	52655				0.67	0.99	1.82	0.96	0.88	1.16	0.48	1.21	2.22	1.91	1.07	1.42	0.58	1.11	1.84	0.89	1.17	0.48	0.48	0.64	0.26	0.58	0.76	0.41	0.55	2	1.8	1.67	0.9	0.84	0.93	1.07	0.85	0.74	1.26	1.45	1.14	0.81	1.35	1.42	0.6
			X-24456	LC/MS pos early	52773				0.79	1.52	0.29	1.11	0.84	0.48	0.03	1.71	0.33	0.49	0.95	0.54	0.04	0.46	0.19	0.55	0.31	0.02	2.92	1.66	0.11	0.94	1.76	0.07	0.04	0.41	0.19	0.3	0.47	0.72	1.53	1.97	0.63	0.48	3.12	4.06	1.3	0.36	0.61	0.49	0.59
			X-24608	LC/MS neg	53023				0.82	4.92	0.48	0.82	0.69	0.34	0.21	5.43	0.53	0.95	0.76	0.37	0.23	0.47	0.1	0.14	0.07	0.04	1.43	0.7	0.43	0.5	2.05	0.62	0.3	0.48	0.42	0.56	0.87	1.16	1.32	1.31	0.52	0.49	2.51	2.67	1.07	0.3	0.37	0.36	0.81
			X-24973	LC/MS pos early	57813				1.39	6.27	92.82	0.65	0.47	7.12	30.36	5.32	78.73	40.15	0.4	6.04	25.75	2.31	14.8	0.07	1.14	4.84	0.01	0.08	0.33	0.06	0.07	4.26	65.06	108.23	82.96	89.07	0.77	0.82	1.07	1.12	0.38	0.24	2.98	4.7	1.58	5.39	8.66	7.75	0.62
			X-25007	LC/MS neg	61529				1.39	10	1.07	2.57	1.67	0.96	0.65	8.47	0.9	1.58	1.42	0.82	0.55	0.98	0.11	0.17	0.1	0.06	1.57	0.9	0.61	0.62	1.73	0.67	0.39	1.15	0.73	1.45	0.63	1.26	1.99	10.05	0.66	0.71	15.31	14.2	0.93	0.96	0.96	0.96	1
			X-25008	LC/MS neg	61530				0.99	2.29	0.95	1	0.81	0.13	0.23	2.3	0.95	1.19	0.81	0.13	0.23	0.31	0.41	0.36	0.06	0.1	0.86	0.13	0.24	0.26	6.35	1.8	0.28	1.03	0.85	0.97	0.83	0.94	1.13	1.66	0.6	0.54	2.78	3.06	1.1	0.1	0.15	0.15	0.66
			X-25036	LC/MS neg	61600				0.99	2.89	1.8	0.93	0.82	0.77	0.64	2.91	1.81	2.04	0.83	0.77	0.64	0.78	0.62	0.29	0.27	0.22	0.46	0.43	0.35	0.38	1.07	0.83	0.77	2.02	1.72	1.67	0.85	0.83	0.97	1.16	0.75	0.64	1.55	1.8	1.16	0.71	0.82	0.78	0.86
			X-25037	LC/MS pos early	61601				0.63	0.32	0.25	0.22	0.41	0.24	0.09	0.41	0.32	0.34	0.51	0.31	0.12	0.33	0.78	1.25	0.75	0.29	1.6	0.96	0.37	0.98	1.67	0.39	0.23	0.24	0.24	0.28	1	1.18	1.18	0.05	0.94	1.35	0.06	0.04	0.7	0.45	0.12	0.26	3.67
			X-25038	LC/MS pos early	61602				0.58	1.45	0.25	0.99	0.79	0.02	0.02	1.9	0.33	0.51	1.03	0.03	0.03	0.13	0.17	0.54	0.01	0.02	3.12	0.08	0.09	0.26	38.01	1.13	0.03	0.29	0.23	0.24	0.78	0.82	1.06	1.42	0.69	0.5	2.06	2.83	1.37	0.02	0.02	0.02	1
			X-25040	LC/MS pos early	61604				0.7	0.66	0.41	0.36	0.48	0.33	0.24	0.79	0.48	0.55	0.57	0.39	0.29	0.44	0.61	0.72	0.49	0.37	1.18	0.8	0.6	0.8	1.46	0.74	0.51	0.39	0.39	0.43	1	1.1	1.1	0.17	0.75	0.85	0.23	0.2	0.88	0.42	0.24	0.34	1.71
			X-25054	LC/MS neg	61618				1.02	2.34	1.64	1	0.78	0.92	0.41	2.32	1.62	1.77	0.77	0.92	0.41	0.76	0.7	0.33	0.4	0.18	0.48	0.56	0.25	0.43	0.84	0.45	0.53	1.68	1.61	1.62	0.96	0.97	1.01	1.75	0.57	0.47	3.07	3.68	1.2	0.73	0.97	1.11	0.75
			X-25057	LC/MS neg	61621				0.74	1.79	1.52	0.96	0.76	1.07	0.39	2.08	1.77	1.84	0.89	1.24	0.46	0.93	0.85	0.43	0.6	0.22	0.5	0.7	0.26	0.51	0.71	0.37	0.52	1.72	1.39	1.47	0.81	0.86	1.06	1.61	0.57	0.48	2.82	3.33	1.18	0.72	1.25	1.36	0.58
			X-25071	LC/MS pos early	61635				1.25	1.42	8.6	0.7	0.61	2.75	4.52	1.27	7.69	4.9	0.55	2.46	4.04	1.39	6.07	0.43	1.94	3.19	0.07	0.32	0.53	0.28	0.22	1.64	7.4	10.6	7.35	8.18	0.69	0.77	1.11	0.61	0.8	0.47	0.76	1.31	1.72	1.39	3.84	3.91	0.36
			X-25080	LC/MS neg	61644				0.94	2.44	0.82	0.95	0.82	0.29	0.33	2.51	0.85	1.11	0.84	0.3	0.34	0.47	0.34	0.34	0.12	0.13	0.99	0.35	0.4	0.43	2.84	1.14	0.4	0.39	1.21	1.18	3.09	3.02	0.98	1.4	0.64	0.61	2.19	2.29	1.05	0.29	0.29	0.29	1
			X-25082	LC/MS neg	61646				0.88	2.7	0.58	0.9	0.77	0.35	0.09	2.88	0.62	0.91	0.82	0.38	0.09	0.43	0.21	0.29	0.13	0.03	1.34	0.61	0.15	0.47	2.19	0.24	0.11	0.59	0.52	0.63	0.87	1.06	1.22	1.48	0.55	0.56	2.7	2.65	0.98	0.24	0.43	0.41	0.57
			X-25089	LC/MS neg	61653				0.93	1.53	6.98	1	0.73	0.91	4.6	1.59	7.23	4.95	0.76	0.95	4.76	1.08	4.56	0.48	0.6	3	0.1	0.13	0.66	0.22	0.8	5.03	6.29	8.9	5.93	6.45	0.67	0.72	1.09	1.6	0.63	0.39	2.56	4.1	1.6	0.71	1.05	1.02	0.68
			X-25095	LC/MS neg	61659				1.25	1.68	15.48	1.02	0.82	5.38	2.52	1.5	13.83	7.94	0.73	4.8	2.25	1.93	9.2	0.49	3.19	1.5	0.05	0.35	0.16	0.24	0.15	0.47	3.07	18.43	14.26	14.12	0.77	0.77	0.99	1.49	0.7	0.53	2.13	2.78	1.31	6.45	8.21	2.93	0.78
			X-25096	LC/MS neg	61660				1.18	1.69	14.35	0.98	0.81	5.34	12.03	1.56	13.21	7.74	0.75	4.91	11.07	2.46	8.49	0.48	3.16	7.12	0.06	0.37	0.84	0.32	0.15	2.25	14.79	17.54	12.41	13.57	0.71	0.77	1.09	1.24	0.78	0.56	1.59	2.22	1.4	4.19	5.58	6.5	0.75
			X-25103	LC/MS neg	61676				0.96	3.26	0.83	0.92	0.75	0.88	0.2	3.32	0.85	1.19	0.77	0.9	0.21	0.68	0.25	0.23	0.27	0.06	0.91	1.06	0.24	0.57	0.85	0.23	0.27	0.9	0.74	0.86	0.83	0.96	1.16	1.55	0.55	0.5	2.82	3.12	1.11	0.63	1.03	1.06	0.61
			X-25104	LC/MS neg	61677				0.99	2.88	0.56	1.11	0.96	0.11	0.12	2.89	0.56	0.85	0.97	0.11	0.12	0.29	0.19	0.33	0.04	0.04	1.72	0.2	0.21	0.34	8.61	1.07	0.12	0.54	0.51	0.64	0.96	1.19	1.24	1.77	0.7	0.72	2.54	2.46	0.97	0.1	0.11	0.13	0.84
			X-25521	LC/MS pos early	62965				0.98	2.22	4.19	1.02	0.73	0.53	1.36	2.24	4.24	3.62	0.74	0.54	1.38	0.71	1.89	0.33	0.24	0.61	0.17	0.13	0.33	0.2	1.36	2.55	1.87	4.81	3.64	4.2	0.76	0.87	1.15	1.73	0.6	0.37	2.86	4.63	1.62	0.44	0.56	0.62	0.78
			X-25546	LC/MS pos early	63081				1.54	3.89	50.25	0.72	0.56	7.28	23.81	3.13	40.45	21.33	0.45	5.86	19.16	2.32	12.92	0.15	1.87	6.12	0.01	0.14	0.47	0.11	0.08	3.27	42.24	61.17	43.53	47.66	0.71	0.78	1.09	1.26	0.41	0.35	3.08	3.62	1.18	5.28	8.78	8.31	0.6
			X-25817	LC/MS neg	63623				0.94	2.38	0.85	0.95	0.79	0.96	0.29	2.46	0.88	1.13	0.82	1	0.3	0.77	0.36	0.33	0.41	0.12	0.93	1.14	0.35	0.68	0.82	0.3	0.37	0.92	0.75	0.89	0.81	0.97	1.19	1.61	0.56	0.56	2.89	2.9	1	0.75	1.1	1.09	0.68
			X-25830	LC/MS pos early	63636				0.84	1.8	0.12	0.85	0.71	0.35	0.04	1.97	0.14	0.26	0.77	0.38	0.04	0.37	0.07	0.39	0.19	0.02	5.68	2.79	0.29	1.41	2.04	0.11	0.05	0.13	0.12	0.12	0.87	0.92	1.06	1.27	0.57	0.49	2.24	2.59	1.15	0.27	0.43	0.37	0.63
[truncated: 295 more columns]
