# Supplementary material for: Harnessing microbial-derived metabolites in the urinary tract to prevent infection induced catheter encrustation
Source: Nat Commun. 2025 Nov 3;16:9678. doi: 10.1038/s41467-025-64661-y (PMC12583827; doi:10.1038/s41467-025-64661-y)
Supplement: Supplementary file 10 — Dataset 8 [file 41467_2025_64661_MOESM10_ESM.xlsx]

## Sheet: Sup 8 ICP-OES operating condit 
Instrument parameter	Operating condition
RF applied power (kW)	1200
Plasma viewing mode	SVDVa
Plasma gas flow rate (L min-1)	12
Auxiliary gas flow rate (L min-1)	1
Nebulization gas flow rate (L min-1)	0.7
Sample introduction flow rate (mL min-1)	0.63
Read time (s)	3
Stabilization time (s)	15
Rinse time (s)	20
Analyte species (emission wavelength, nm)b	Ca II (396.847), Mg II (279.553), P I (213.618)
aSynchronous vertical dual view; b I and II represent atomic and ionic emission lines, respectively.
