# Supplementary material for: Harnessing microbial-derived metabolites in the urinary tract to prevent infection induced catheter encrustation
Source: Nat Commun. 2025 Nov 3;16:9678. doi: 10.1038/s41467-025-64661-y (PMC12583827; doi:10.1038/s41467-025-64661-y)
Supplement: Supplementary file 11 — Dataset 9 [file 41467_2025_64661_MOESM11_ESM.xlsx]

## Sheet: Sup 9 Addition and recovery exp
Sample	Analyte	Spike concentration (mg L-1)	Percent recovery (%)
Untreated Proteus mirabilis	Ca	0.05	108 ± 7
		1	98.0 ± 0.7
	Mg	0.05	102 ± 1
		0.2	101 ± 0
	P	0.05	108 ± 14
		0.8	95.8 ± 1.1
Proteus mirabilis treated with 5mM Acetohydroxamic acid	Ca	0.1	103 ± 1
		0.5	99.4 ± 0.3
	Mg	0.02	102 ± 1
		0.1	103 ± 0
	P	0.2	94.4 ± 2.4
		1	94.0 ± 1.1
Proteus mirabilis treated with combination 1.25mM AHA and 25mM Histamine	Ca	0.05	108 ± 1
		0.2	103 ± 1
	Mg	0.05	96.2 ± 0.7
		0.2	99.6 ± 0.6
	P	0.05	93.3 ± 4.7
		0.2	96.2 ± 2.4
